# Supplementary material for: In Vitro Interactions between Okadaic Acid and Rat Gut Microbiome
Source: Mar Drugs. 2022 Aug 30;20(9):556. doi: 10.3390/md20090556 (PMC9500940; doi:10.3390/md20090556)
Supplement: Supplementary file 1 [file marinedrugs-20-00556-s001.zip]

Archive with 5 entries (4 files):
- marinedrugs-1841172-supplementary/
- marinedrugs-1841172-supplementary/NEG-T.pdf
- marinedrugs-1841172-supplementary/POS-T.pdf
- marinedrugs-1841172-supplementary/Supplement-Figure S1.pdf
- marinedrugs-1841172-supplementary/Supplementary_matching index.xlsx
