# Supplementary material for: In Vitro Interactions between Okadaic Acid and Rat Gut Microbiome
Source: Mar Drugs. 2022 Aug 30;20(9):556. doi: 10.3390/md20090556 (PMC9500940; doi:10.3390/md20090556)
Supplement: Supplementary file 1 [file marinedrugs-20-00556-s001.zip › marinedrugs-1841172-supplementary/Supplementary_matching index.xlsx]

## Sheet: NEG
											Normalized data (peak area of each metabolites / peak area of internal standard)
MS2.name	MS2.score	Query	Match	HMDB	PubChem	KEGG	SMILES	Comment	rtmed	mzmed	C0.1	C0.2	C0.3	C50.1	C50.2	C50.3	C100.1	C100.2	C100.3	C250.1	C250.2	C250.3	C1000.1	C1000.2	C1000.3	QC01	QC02	QC03
Pyrrolidonecarboxylic acid	0.999991	Pyrrolidonecarboxylic acid	Pyrrolidonecarboxylic acid	HMDB0000805	499	C02237	C1CC(=O)NC1C(=O)O	1	319.93	128.034127000785	93.21237000469648	58.76265685891866	75.22680968696604	100.57747104800467	65.53266241671339	100.54586352009518	96.06750282635721	82.37318048059106	80.39079326510473	86.32715693301196	91.59871145303484	102.7133771781631	93.0475759897985	94.64751386907352	125.58925901953502	94.07980590299549	84.16571443571596	93.69540125628572
1H-Indole-3-carboxaldehyde	0.999916846153846	1H-Indole-3-carboxaldehyde	1H-Indole-3-carboxaldehyde	HMDB0029737	10256	C08493	C1=CC=C2C(=C1)C(=CN2)C=O	1	35.3159	144.044689963654	2.3757823250820054	2.2091858129353996	2.0716525716258687	2.367869126708444	1.8782312987395036	2.7252051646349775	2.380685465289321	2.2132603782430222	2.351980854509571	2.1760703575915827	2.251212640313016	2.99907900722843	2.5744089424484984	2.7033586116920456	3.2218341652508204	2.547601408973037	2.5479102241240392	2.2815032792809715
L-Proline	0.999805692307692	L-Proline	L-Proline	HMDB0000162	145742	C00148	C1C[C@H](NC1)C(=O)O	1	327.733	114.055077033754	9.858739788996068	6.37236806454518	8.492818670958293	11.12978725975118	7.412434536145622	10.570418888855874	9.528887063418793	8.32361215043914	9.275045286152327	8.537808683015095	9.81935431431799	10.852641659155225	9.644927222659643	10.315566897500126	12.888160445632836	9.790772161275997	9.371324198864036	9.652493296806309
Uracil	0.999781	Uracil	Uracil	HMDB0000300	1174	C00106	C1=CNC(=O)NC1=O	1	65.45585	111.019049814053	0.4346421148705905	0.27438639884122024	0.35470206588153874	0.46783420506367873	0.3262266167915632	0.494255901604911	0.43575291342206823	0.38717357116313833	0.3737627656421203	0.36214526759713417	0.43572639898342796	0.42879278429670403	0.4177191060220229	0.40313328703366114	0.60205594948309	0.3853139917885123	0.46428858108486026	0.42126026216966056
L-Valine	0.999686923076923	L-Valine	L-Valine	HMDB0000883	6287	C00183	CC(C)[C@@H](C(=O)O)N	1	316.5885	116.070552002779	56.125911539637514	30.524199740943743	47.67154445279515	61.093400846917994	36.66015937588476	65.84240428656454	55.416556612902816	42.11173834129711	48.38607073714887	44.27845655420437	54.17638534422072	67.39665772587418	51.21165843264829	59.210144280796165	79.66127922601359	58.35642830171759	52.12334427216802	53.305785352279116
Isolithocholic acid	0.999149923076923	Isolithocholic acid	Isolithocholic acid	HMDB0000717	9903	C17658	C[C@H](CCC(=O)O)[C@H]1CC[C@@H]2[C@@]1(CC[C@H]3[C@H]2CC[C@H]4[C@@]3(CC[C@@H](C4)O)C)C	1	63.7992	375.29110663345	0.11900986492078436	0.114510018341882	0.11230863296126113	0.18162164807932946	0.026986433217415343	0.055794254972583966	0.12781026887339803	0.02664469594641769	0.029205333363900954	0.11783576356749878	0.035654000162494044	0.04260819901320547	0.0320657261287362	0.03866814437740616	0.053584035235630226	0.03838991128487587	0.03541809224451462	0.041708667601146464
Adenine	0.998913153846154	Adenine	Adenine	HMDB0000034	190	C00147	C1=NC2=C(N1)C(=NC=N2)N	1	169.648	134.046285284873	16.283205247426377	9.46297088425633	13.394629861656986	15.276875013188107	8.464304919643338	16.856144694905517	11.384771593698469	10.781543438894506	13.382743021212116	9.933235864703311	12.990535613927552	15.638550167323562	11.039745370544546	12.813942487946784	17.282072166979393	13.360136818804335	13.033976815277052	13.509126006656444
Ornithine	0.998867	Ornithine	Ornithine	HMDB0000214	6262	C00077	C(C[C@@H](C(=O)O)N)CN	1	514.0965	131.081700851137	2.258688501797948	1.2789991567289272	1.6019042360707292	3.357253242997562	1.1579599109096304	3.174661833093896	2.3677306025786353	1.9436746955096873	1.908864672275181	1.4325966973596587	2.484195960549451	3.1334404723110043	1.8989488974638715	2.2968442788945316	4.26635284996122	2.023603394943191	2.2710294366557617	2.361603896379819
Okadaic acid	0.998721	Okadaic acid	Okadaic acid	HMDB0001068	5353844	C01945	CC(CC(O)C1OC2CCC3(CCC(O3)\C=C\C(C)C3CC(C)=CC4(OC(CC(C)(O)C(O)=O)CCC4O)O3)OC2C(O)C1=C)C1OC2(CCCCO2)CCC1C	1	67.8039	803.46	0	0	0	1.03371e+06	666534	751820	1.47785e+06	1.40368e+06	1.27113e+06	4.86939e+06	4.50593e+06	4.4163e+06	1.87572e+07	1.83984e+07	2.64171e+07	6.1441e+06	5.30719e+06	5.02884e+06
D-Glucopyranoside	0.998406230769231	D-Glucopyranoside						0	246.584	179.055456281442	2.0786175780010185	1.8132953026335756	2.4580691438609996	2.2929023893485043	1.9863727749123865	2.557699703219915	3.1818224861681657	1.4273056380338607	2.8132552914518176	2.635789705871075	3.0880708183073926	2.5951984002536213	2.9819907539086943	3.4055867839834755	3.516137792443757	3.3643913868876387	2.9452805106273106	2.9566650594723662
Succinic acid semialdehyde	0.998321846153846	Succinic acid semialdehyde	Succinic acid semialdehyde	HMDB0001259	1112	C00232	C(CC(=O)O)C=O	1	71.1357	101.023441964819	2.4946480778375983	1.5922241574467808	2.0808247809030846	2.843676256751719	1.8279122678212285	2.8887620049356983	2.4327516856489324	2.088463159592411	2.362511817490889	2.1713510647761813	2.6826848528759313	3.1070762689062583	2.3611158148221194	2.9015323906438812	3.506530729380808	2.6706015994667984	2.467729246501361	2.4383643351704722
gamma-Aminobutyric acid	0.998098384615385	gamma-Aminobutyric acid	Gamma-Aminobutyric acid	HMDB0000112	223130	C00334	C(CC(=O)O)CN	1	341.2195	102.055105738199	0.9789706154693008	0.4208301375361362	0.8552734104344811	1.0014083848374966	0.6880184209105221	0.9805887248730659	1.0450184358635095	0.7482517633590144	0.8180732364035787	0.9249873760373222	1.0385629533498124	1.018758078703669	1.147409241188176	0.9042004397439769	1.230874217296278	0.9220402404290454	0.9159953058012162	1.127472052495323
Beta-Leucine	0.997443461538462	Beta-Leucine	Beta-Leucine	HMDB0003640	439734	C02486	CC(C)[C@H](CC(=O)O)N	1	351.541	130.086512424059	19.696484579916127	13.109260560223683	2.646254484781496	22.6210327428989	1.1812152056359486	4.036981961469181	3.103569103494616	1.8477372373097205	2.8985649158481386	17.014227510409274	2.354810511534432	3.951026037986057	3.204077383135513	3.487106272863214	28.261067498376615	3.4315306075761134	2.309144416055696	2.691351981271869
Benzoic acid	0.997333307692308	Benzoic acid	Benzoic acid	HMDB0001870	243	C00539	C1=CC=C(C=C1)C(=O)O	1	47.62105	121.028616050449	0.30313803487946345	0.3734241054990607	0.26988253192105804	0.4710682870581181	0.2605670345604573	0.34205015087202795	0.3705302326966061	0.29367637120330947	0.27967138101962696	0.34210415142905126	0.36975523846814307	0.3259786078152881	0.2962754646636434	0.4721078636441303	0.4016403422446148	0.42319844414483254	0.4372203665448064	0.3127256764589164
Succinic acid	0.996186230769231	Succinic acid	Succinic acid	HMDB0000254	1110	C00042	C(CC(=O)O)C(=O)O	1	200.7435	117.018446545119	1.8822646700137595	0.738630421032457	1.4744799808375897	2.711252892599254	1.0645568432839219	2.761173756589261	2.2045581277341677	1.7074406708040075	1.4882211844689133	1.7482151090089886	2.0729150204723683	2.722338490953706	1.9014660304320703	2.360385904485561	3.665710810615483	1.637248882720005	2.101621884859131	2.3020724033453055
Pyroglutamic acid	0.995777846153846	Pyroglutamic acid	Pyroglutamic acid	HMDB0000267	7405	C01879	C1CC(=O)N[C@@H]1C(=O)O	1	332.2235	128.034413445383	1.2305645196611579	0.871641891428118	1.0070551560407695	1.373034967601101	0.8380801227160852	1.6751451362601835	1.187196552251213	1.1277268284669872	0.9783605096767051	1.0577654498142335	1.195051680615394	1.441920075594927	1.2133682686133658	1.1992681541860555	1.86079744355948	1.3991894418074204	1.2133633355382143	1.283843083654598
Chenodeoxycholic acid	0.995730307692308	Chenodeoxycholic acid	Chenodeoxycholic acid	HMDB0000518	10133	C02528	C[C@H](CCC(=O)O)[C@H]1CC[C@@H]2[C@@]1(CC[C@H]3[C@H]2[C@@H](C[C@H]4[C@@]3(CC[C@H](C4)O)C)O)C	1	165.19	391.285836267972	0.27803877205959004	0.26651563069740314	0.293393431162768	0.3030967129132867	0.24202955561381295	0.29543164590478777	0.2619048746200316	0.2308383820152084	0.26000029755637144	0.25760148784882325	0.28167157962331457	0.3567231951680874	0.25749948956306934	0.2773339775770418	0.31919407698290275	0.30450913880842106	0.24872082797035935	0.2750158727259991
2-Phospho-D-glyceric acid	0.995438076923077	2-Phospho-D-glyceric acid	2-Phospho-D-glyceric acid	HMDB0003391	439278	C00631	C([C@H](C(=O)O)OP(=O)(O)O)O	1	489.092	184.985238806821	0.21578809298245683	0.16436385051275773	0.14705711834858518	0.24428933711811518	0.15901511948075958	0.23075110695895398	0.21530654110226402	0.175000207080227	0.19254618956068473	0.21286420471680545	0.22479389670288177	0.2642536190092028	0.2017208059104452	0.23912325322937286	0.29423736730199507	0.20331945588202444	0.21861815286146902	0.17969388194851493
D-Alanine	0.995408384615385	D-Alanine	D-Alanine	HMDB0001310	71080	C00133	C[C@H](C(=O)O)N	1	614.244	88.0394955631284	0.20189621613893913	0.15746963828979513	0.28466701525334326	0.28949657222915226	0.19055543620903534	0.46048398927193696	0.1747995832894821	0.4570948301713365	0.24866104494436825	0.19513577247336064	0.2738263261959332	0.2791917445916548	0.19597929268904585	0.25634192554858654	0.36003689850925785	0.2760609547758999	0.27706756597175775	0.300838647303965
4-Hydroxycinnamic acid	0.994894615384615	4-Hydroxycinnamic acid	4-Hydroxycinnamic acid	HMDB0002035	637542	C00811	C1=CC(=CC=C1/C=C/C(=O)O)O	1	173.0745	163.039329584246	0.675463563754466	0.9668012653424799	0.6746805909618527	0.4532264088917423	0.1466861879555106	0.5023680517900725	0.014894762235143376	0.5954509033213359	0.7577976579669107	0.4326626744655893	0.2786159176698012	0.13952455056923999	0.6387583707608391	0.7382158985922728	0.1577290912622951	0.5785934626518973	0.5705606719214112	0.4736795170269226
2-Ethyl-2-Hydroxybutyric acid	0.994421	2-Ethyl-2-Hydroxybutyric acid	2-Ethyl-2-Hydroxybutyric acid	HMDB0001975	77199		CCC(CC)(C(=O)O)O	1	139.482	131.070240390194	154.73998690670143	134.58895389383815	122.06529855808137	318.240396105392	160.70273648739914	303.18889723152756	260.2465213613587	222.4551543630588	251.76483833345551	215.15009854310614	270.6355172857943	305.8745777291534	221.82207007936674	257.57961326720584	326.9829586663544	152.35788314692647	231.82548045185834	254.5813888368213
Phenylalanylproline	0.994272538461538	Phenylalanylproline	Phenylalanylproline	HMDB0011177	44369313		C1CC(N(C1)C(=O)C(CC2=CC=CC=C2)[NH3+])C(=O)[O-]	1	258.324	261.124757891412	1.478338155798352	0.8050778755752981	1.1583376440750355	1.6719302254051238	0.9539103391935876	1.6471285249599386	1.4311362821304592	1.1470187952438888	1.2211612633514242	1.1803005187886786	1.3678820973429404	1.6424123096561514	1.3590691842900644	1.9392518887446297	2.0940622606973704	1.5247152317354147	1.381226860000536	1.4012402721152195
6-Methyladenine	0.993975692307692	6-Methyladenine	6-Methyladenine	HMDB0002099	67955	C08434	CNC1=NC=NC2=C1NC=N2	1	122.457	148.062027755615	1.180497719409626	0.741514505735941	1.0467211603931081	1.2632846916075935	0.7812341906674879	1.249279262180379	1.0835398804685765	0.9407192564375355	1.0044793075249117	1.0834106408517816	1.1168744982227181	1.2497055492216296	1.0193348915138352	1.1498936282844918	1.4366131430152083	1.1493269812711389	1.0740442946441942	1.035176564163054
D-Alanyl-D-alanine	0.993848461538461	D-Alanyl-D-alanine	D-Alanyl-D-alanine	HMDB0003459	5460362	C00993	C[C@H](C(=O)N[C@H](C)C(=O)O)N	1	338.9395	159.076688086858	4.335525642894007	2.4830463621652195	3.71258815300893	4.703744386305571	2.982369627629931	4.852418559695108	4.599747886627711	3.4498738686828556	3.7087505060378665	3.61157850949448	4.772872583017098	5.190366512270933	3.7885549485911496	4.095313165425064	6.150058166319435	4.377504372987228	4.258885545082676	4.74920302376403
Petroselinic acid	0.993054692307692	Petroselinic acid	Petroselinic acid	HMDB0002080	5461010	C08363	CCCCCCCCCCC/C=C\CCCCC(=O)[O-]	1	40.812	281.248932274228	0.12151960106806546	0.110912224813384	0.2173919617050637	0.4693259746355835	0.16795524707587936	2.6793830961292717	0.13718010405125744	0.2381300776847604	0.20222764733654627	0.42119170805976663	0.7270029340361502	1.1594822864002639	1.3675898201447227	2.143434237213268	0.5295552880833966	0.19724570263069993	0.19934378105921127	0.18734251565395427
L-Lysine	0.992453538461538	L-Lysine	L-Lysine	HMDB0000182	5962	C00047	C(CCN)C[C@@H](C(=O)O)N	1	531.138	145.097382894313	0.15707544800197315	0.09891475808044314	0.11554253218965303	0.23692106769622037	0.11673706900196058	0.20679685649802604	0.19148127778509416	0.12428861875490133	0.13435374533058445	0.1532919809848291	0.1573932228082161	0.2462858604148571	0.17206381131801143	0.16163333178488093	0.27761924229918694	0.1882463246588905	0.1477466847227724	0.1711264320842446
3-Sulfinato-L-alaninate	0.992413538461538	3-Sulfinato-L-alaninate						0	482.289	152.001499799589	0.035146862743593334	0.025201672076695873	0.031083396287268073	0.03614817415447775	0.022318435429005166	0.037579146535856166	0.033510923649737526	0.030941632914614395	0.03171759452828715	0.02944032947744332	0.029860303403213013	0.03378431219332989	0.028935769029454304	0.031350263123364495	0.043509781873954254	0.0349452915559663	0.036306837897034004	0.029885597073274536
Stearic acid	0.991780461538461	Stearic acid	Stearic acid	HMDB0000827	5281	C01530	CCCCCCCCCCCCCCCCCC(=O)O	1	40.80345	283.264510372373	0.49895794263438387	0.5744574314952111	1.3435193648703	2.5988577683908782	2.8767567064753585	1.00797344481668	0.8972265856741176	4.994131690675434	1.6547576353217281	0.5710806022898453	1.1494031266632418	2.1911544475811064	3.062389868892053	2.7315985548624733	2.7963625810531862	1.5791790587385788	1.5236486614470741	1.4518305277532675
Malonic acid	0.990295461538461	Malonic acid	Malonic acid	HMDB0000691	867	C04025	C(C(=O)O)C(=O)O	1	397.3985	103.002710590581	0.5532625653088954	0.2687954288603463	0.47288226325183075	0.6280069403454707	0.36248390904638633	0.6224690698971547	0.5244607667296488	0.6277385187571815	0.485150185907276	0.4606264647181268	0.5903261092920666	0.9391976047984615	0.4597960625663376	0.5880569096698222	0.7778335533679456	0.7941556880194615	0.5320763909779458	0.5492372586619435
D-2,3-Dihydroxypropanoic acid	0.990143769230769	D-2,3-Dihydroxypropanoic acid	D-2,3-Dihydroxypropanoic acid	HMDB0031818	439194	C00258	C(C(C(=O)O)O)O	1	331.103	105.018352989827	0.34755533025153856	0.24595748125876396	0.27637739777581694	0.3733082544256173	0.2446452130091092	0.3320597738683174	0.3203508563286778	0.29060254811609376	0.3011276558857477	0.27963026453185363	0.3607988168611425	0.3872112948967336	0.32972833075123115	0.3425707937585623	0.4794976281081314	0.33407927604755544	0.3192589149057019	0.31163466768960146
Hydrogen phosphate	0.990047769230769	Hydrogen phosphate	Hydrogen phosphate	HMDB0000973	57424078	C00009	[H+].[O-]P(=O)([O-])[O-]	1	204.319	96.9688491891417	0.09239456401721038	0.11080908298066147	0.10198086171598442	0.07683242235057136	0.12476336997928095	0.0659816329048367	0.10692482948992016	0.11671155999741412	0.10378860644072874	0.11801683344774044	0.10665375563900464	0.06875474941987614	0.09667242879816772	0.10599493262473	0.07866093355838157	0.10461130965663909	0.08466805890670126	0.09002654446663348
D-Tryptophan	0.988952538461538	D-Tryptophan	D-Tryptophan	HMDB0013609	9060	C00525	C1=CC=C2C(=C1)C(=CN2)C[C@H](C(=O)O)N	1	278.538	203.082055801156	10.236133160592729	3.9298882039091865	7.957406907711241	12.28395504821711	5.878110925211266	13.331811100305302	10.264624147849405	8.396218719955419	9.029781237033166	8.755966239254914	10.526520689086992	12.692194957612553	9.581833508143614	11.209857634807259	15.561784757966246	10.204822733787594	10.658648834126929	10.124015659429329
Thymine	0.988618	Thymine	Thymine	HMDB0000262	1135	C00178	CC1=CNC(=O)NC1=O	1	67.7579	125.03471548607	8.61116854709746	4.619005662361452	6.19481747184995	9.104090498376785	5.064397052937372	10.252394341993321	8.006515563185621	6.5455350585386	8.094476683082782	5.3164238471599985	8.170214191293763	10.928507065133998	7.222062574793518	10.06199945261319	11.773822508980283	8.265780991292361	7.994901877891054	8.149724898737276
4-Hydroxybenzaldehyde	0.987983153846154	4-Hydroxybenzaldehyde	4-Hydroxybenzaldehyde	HMDB0011718	126	C00633	C1=CC(=CC=C1C=O)O	1	102.8811	121.028564320945	0.2541175902627049	0.21131588598370743	0.23448551113556945	0.3055051887237068	0.1999461879856572	0.3447484866965326	0.2336075186598867	0.21558289439955317	0.23792697895620804	0.2628038824620719	0.24589279234018913	0.25033429996625495	0.23461178081795114	0.24562508807005454	0.30362948816323343	0.230109356621301	0.2307088733000095	0.2571400301585803
D-Glyceraldehyde 3-phosphate	0.987888769230769	D-Glyceraldehyde 3-phosphate	D-Glyceraldehyde 3-phosphate	HMDB0001112	729	C00118	C(C(C=O)O)OP(=O)(O)O	1	478.8905	168.990037609092	0.2912174772878725	0.18923713258286454	0.2253891648213823	0.3065959824802418	0.2063967223252993	0.29098715671661624	0.27797541949003113	0.24466078180567966	0.2518722037196699	0.2796534506328361	0.2977149586693698	0.3145564299239034	0.2861195728931028	0.3079797672144833	0.3852243847477534	0.2948089779134395	0.27944833794850693	0.28740521326957874
Alpha-Hydroxyisobutyric acid	0.987879615384615	Alpha-Hydroxyisobutyric acid	Alpha-Hydroxyisobutyric acid	HMDB0000729	11671		CC(C)(C(=O)O)O	1	205.296	103.039070007813	3.656076563847771	2.049850166563724	3.247210296732651	3.7601654301301686	2.5483945601952778	4.00092151421959	3.786997383774306	3.0249998675696106	3.392471203246537	3.360541157159875	3.467777440703975	4.049367343182897	3.8843788664869865	3.488422943293313	4.538429585473054	3.6386579976224893	3.420285402689011	3.4740260111012926
2-Hydroxyethanesulfonate	0.987524769230769	2-Hydroxyethanesulfonate	2-Hydroxyethanesulfonate	HMDB0003903	7866	C05123	C(CS(=O)(=O)O)O	1	168.154	124.990488178865	1.377210113454589	0.7003823058119809	1.1049176578863789	1.6626701718559667	0.8811620184750577	1.6862301167354472	1.4100439491235224	1.0827132282772405	1.3376634297063392	1.1568524103894586	1.4462877327847539	1.8576296049931527	1.2533376281147868	1.3801687099168731	1.8926153563468713	1.4545575787912048	1.4240616440523521	1.397548677654551
Quinic acid	0.986876769230769	Quinic acid	Quinic acid	HMDB0003072	6508	C00296	OC1C[C@@](O)(C[C@@H](O)[C@H]1O)C(O)=O	1	356.987	191.055639718797	0.08831276815839265	0.06104484663275092	0.08183327121037515	0.0962763080369841	0.06847715261295445	0.1369648935661574	0.09603519407808539	0.09724687308361384	0.07214721229038097	0.08607683008696983	0.11126449572028341	0.0965706537898623	0.0841120145942112	0.11018893452903278	0.14792895789802346	0.10750840269428087	0.11173328707390734	0.10247316714137397
1-deoxy-1-(N6-lysino)-D-fructose	0.986581	1-deoxy-1-(N6-lysino)-D-fructose	1-deoxy-1-(N6-lysino)-D-fructose	HMDB0062186	424	C16433	N[C@@H](CCCCNC[C@@]1(O)O[C@H](CO)[C@@H](O)[C@@H]1O)C(O)=O	1	424.443	132.029391620461	0.48818391435714	0.2593590314439298	0.43675610328801945	0.37656351212660605	0.1849614407260809	0.47837541011653495	0.1927204939966314	0.19646074729956736	0.3054527337361702	0.16360939920623402	0.2444562834343228	0.3033916411008918	0.1718396084202864	0.1850140571783543	0.2898324716576557	0.30971392381412527	0.3092834150365388	0.3014508965083815
2-Keto-3-deoxy-D-gluconic acid	0.986512769230769	2-Keto-3-deoxy-D-gluconic acid	2-Keto-3-deoxy-D-gluconic acid	HMDB0001353	194024	C01216	C([C@H]([C@@H](CO)O)O)C(=O)C(=O)O	1	316.583	177.039897190743	0.44876992682922245	0.2516580341578881	0.3887191483040142	0.4841081961827731	0.24668726791354656	0.5283733115006447	0.4134949693863803	0.29971396427189945	0.33051073501755324	0.32173715380196366	0.3815453747583292	0.48209054487715175	0.36773767634105814	0.40448204220614214	0.55300447231991	0.41861263356137984	0.40146004660919904	0.4056034423282855
Cholic acid	0.985617230769231	Cholic acid	Cholic acid	HMDB0000619	221493	C00695	C[C@H](CCC(=O)O)[C@H]1CC[C@@H]2[C@@]1([C@H](C[C@H]3[C@H]2[C@@H](C[C@H]4[C@@]3(CC[C@H](C4)O)C)O)O)C	1	217.82	407.280648408783	0.05498816888291033	0.06074318580755176	0.05675041070450705	0.06373030571285254	0.043746286147229245	0.07238805507288928	0.05129187451379407	0.040361866409383725	0.04772578280341873	0.05070717595797884	0.06835239965153336	0.07517317859866927	0.04717240883019368	0.06345661328403057	0.07036327093998786	0.05830604942467496	0.05531621284196947	0.05459479539694286
Pyrophosphate	0.98545	Pyrophosphate	Pyrophosphate	HMDB0000250	644102	C00013	[O-]P(=O)([O-])OP(=O)([O-])[O-]	1	482.283	176.935309403547	1.5497131516239397	1.188284342736288	1.2506997038350138	1.8444037403585043	1.3461441507022451	1.8284234277516893	1.470567709552254	1.1312593822067174	1.6097221351665574	1.4001811435070772	1.510718552738643	2.1771234658858805	1.8374998559817337	2.028326753618156	2.081941245255984	1.1114943000980948	1.7235662817326831	1.6092803805803992
3-Hydroxymethylglutaric acid	0.981894769230769	3-Hydroxymethylglutaric acid	3-Hydroxymethylglutaric acid	HMDB0000355	1662	C03761	CC(CC(=O)O)(CC(=O)O)O	1	394.025	161.044747410009	2.374974857818945	1.2713713765520136	2.084581559958491	1.9222651590306894	1.0513407969407866	2.1180447677024428	1.3333823408490355	1.1785005435077858	1.5240339939809289	1.2536951546965203	1.379828932658916	1.8341043598058526	1.1913747332279512	1.3172073222530611	1.9287837248770792	1.5714255637024763	1.5896627059847106	1.5620726346198113
Capric acid	0.981626692307692	Capric acid	Capric acid	HMDB0000511	2969	C01571	CCCCCCCCCC(=O)O	1	37.3833	171.138363205896	0.6201836938412898	0.6913336415428953	0.580359260465028	0.4324355559067572	0.4764138742143977	0.2985618840112977	0.6415523551985552	0.5682621642149058	0.45822914327963293	0.3310235665591781	0.534068528629374	0.7585072673894779	0.5529684061245549	0.5247424594007943	0.6942914899499559	0.6687717765931813	0.49874613607654206	0.4839923818137968
Pelargonic acid	0.980500230769231	Pelargonic acid	Pelargonic acid	HMDB0000847	8158	C01601	CCCCCCCCC(=O)O	1	53.0987	157.12260658729	7.213774658361579	8.493040194812762	6.3010758959073865	8.653941623718742	6.882671526715848	6.554905695937055	7.305587160178937	6.246418521234747	5.5753237501213375	4.122097465990037	6.4680980134265305	8.240315564173704	4.471415283047983	6.850651039331501	7.425147995664894	4.519041982824989	4.407998046091586	4.216536416445106
D-Aspartic acid	0.979972615384615	D-Aspartic acid	D-Aspartic acid	HMDB0006483	83887	C00402	C([C@H](C(=O)O)N)C(=O)O	1	484.548	132.029263811996	0.09436524206233497	0.1043367944793478	0.08789692537915576	0.07867055377023484	0.0858686593657429	0.08619770940068759	0.07802385118692856	0.0794617751071565	0.08529804716720306	0.07626147987245699	0.08649803458571562	0.08642198550442033	0.07367906853112491	0.07646693793905825	0.08597713965634303	0.09072318297616777	0.07287498090344766	0.08013116647636673
Guanine	0.979937076923077	Guanine	Guanine	HMDB0000132	764	C00242	C1=NC2=C(N1)C(=O)N=C(N2)N	1	247.103	150.041367758794	0.908905779692037	0.5655772339265512	0.7460199949791617	1.0243383833214867	0.6050955104103296	0.9104738466729172	0.8255233152718945	0.649521403176921	0.7735029936966888	0.7008011989989643	0.7549871803667826	0.9749041545338266	0.7484997594923855	0.7588182153358248	1.1899178432623994	0.8712129223285688	0.7974126438478034	0.8059321803988696
5a-Tetrahydrocorticosterone	0.979376538461538	5a-Tetrahydrocorticosterone	5a-Tetrahydrocorticosterone	HMDB0000449	65553		C[C@]12CC[C@H](C[C@@H]1CC[C@@H]3[C@@H]2[C@H](C[C@]4([C@H]3CC[C@@H]4C(=O)CO)C)O)O	1	143.96	349.238617543177	0.054718425283112826	0.1006698651052491	0.10987742711514475	0.1296818380604286	0.05085998099039749	0.09479801488131112	0.060136387745903234	0.09350329124671813	0.10602655436142877	0.0543487975196902	0.08065992098156943	0.14810730116236845	0.11829860460907873	0.1309910724599115	0.15800405612417368	0.12287487251568995	0.0931789871335841	0.09234294238203948
Deoxycholic acid	0.978998	Deoxycholic acid	Deoxycholic acid	HMDB0000626	222528	C04483	C[C@H](CCC(=O)O)[C@H]1CC[C@@H]2[C@@]1([C@H](C[C@H]3[C@H]2CC[C@H]4[C@@]3(CC[C@H](C4)O)C)O)C	1	176.365	391.285857315171	0.1612485750264847	0.14170448338534658	0.12972080914787704	0.17394005072496366	0.12822764388407032	0.1910910636317264	0.14765720903780127	0.1223530351190343	0.1392680538766967	0.14028887657834205	0.1597562775968843	0.2056565855505018	0.15439235467326087	0.17604122345044157	0.21830796839911773	0.16695525255507587	0.1555206067791932	0.1580167412120693
5-Aminoimidazole-4-carboxamide	0.978951615384615	5-Aminoimidazole-4-carboxamide	5-Aminoimidazole-4-carboxamide	HMDB0003192	9679	C04051	C1=NC(=C(N1)C(=O)N)N	1	150.646	125.045994235418	0.19897428432781747	0.08503809247658271	0.14680473019101653	0.3700009161329805	0.13209562405701616	0.3160266601734638	0.25957394157202157	0.21350663022834399	0.16492587841870704	0.20784754459530608	0.2209716024948961	0.23251328294808896	0.22701665428352297	0.20231412904859497	0.410708749592528	0.1840993855858	0.2361555473564812	0.29866028727393157
L-Phenylalanine	0.978248846153846	L-Phenylalanine	L-Phenylalanine	HMDB0000159	6140	C00079	C1=CC=C(C=C1)C[C@@H](C(=O)O)N	1	275.189	164.070749377731	80.02581444382838	47.762614605071306	63.31466576370985	91.19904912313127	57.37056314072458	93.59222168825012	79.77246860324365	67.51182303594568	75.91754363725661	73.31299663700959	81.27071979560701	97.75001470129803	76.56911366832837	88.08113631856656	111.02642512298195	78.48144782689566	79.20117293161911	78.15893136685516
N-Acetyl-L-phenylalanine	0.978143615384615	N-Acetyl-L-phenylalanine	N-Acetyl-L-phenylalanine	HMDB0000512	74839	C03519	CC(=O)N[C@@H](CC1=CC=CC=C1)C(=O)O	1	162.94	206.081961912225	0.06063521042747557	0.037316281504803005	0.04517358091339956	0.09194882382032277	0.048684917845273616	0.08836763009679403	0.07190625878552907	0.048291391809177416	0.06216667167378071	0.0680187381561613	0.04519943311053348	0.08239146773958647	0.06952596713276492	0.07753150040881965	0.11107347381233965	0.07943182386180662	0.054749336414914106	0.0799339375151022
Pyridoxine	0.976290538461538	Pyridoxine	Pyridoxine	HMDB0000239	1054	C00314	CC1=NC=C(C(=C1O)CO)CO	1	96.1026	168.065909112139	16.297978460601875	8.220402264001418	14.337281219809473	21.589383934927696	11.162677158139235	19.536859211812114	17.03151727919542	13.227671949411574	15.213420314623892	15.150689518695545	16.353374176726877	19.324829804184176	16.379359555234682	18.053584951135843	23.860019676518853	16.096918517082894	15.711411297487961	17.34591093762682
m-Coumaric acid	0.976014384615385	m-Coumaric acid	m-Coumaric acid	HMDB0001713	637541	C12621	C1=CC(=CC(=C1)O)/C=C/C(=O)O	1	58.7737	163.039341186772	0.8345208734551522	1.3722149653167959	0.7519225705341477	0.6191004043003081	0.8506658616870452	0.6670937120245075	0.5987599675955863	0.5595402000999661	0.858973239284721	0.6689785181651438	0.7966881376346625	0.9256401167900713	0.6680310389068773	0.8228512130541399	0.7300132025337843	0.8064010719138364	0.737970937278809	0.5900783579704637
Xanthine	0.975654153846154	Xanthine	Xanthine	HMDB0000292	1188	C00385	C1=NC2=C(N1)C(=O)NC(=O)N2	1	231.4985	151.025221649698	12.143001949240608	6.9203472455094035	10.45583377864362	15.048906789960848	9.24606328903811	15.168975594254075	13.631113587491365	10.971177446725461	11.74402520772264	12.04660931894386	13.650966410669563	15.176737140476044	12.998339509885339	14.405617993947983	19.01952204792181	13.237115783981752	12.906342118733	13.26201578178442
Alanylglycine	0.975239076923077	Alanylglycine	Alanylglycine	HMDB0006899	79094		CC(C(=O)NCC(=O)O)N	1	357.025	145.060930146846	2.332227654186962	1.4472579802921188	1.9934772065193784	2.648228872975152	1.6595792871920299	4.47905643320159	2.7963746705615526	2.6815625361078896	2.026585869696279	2.260144733984424	3.281548563077303	2.8327262368550974	2.163744755167415	3.4560056204649703	5.0028646414567115	2.8691451808118953	3.3138507952231917	2.789679002338231
Cytidine 2',3'-cyclic phosphate	0.969067846153846	Cytidine 2',3'-cyclic phosphate	Cytidine 2',3'-cyclic phosphate	HMDB0011691	53481030	C00127	C1=CN(C(=O)N=C1N)C2[C@H]3[C@@H]([C@H](O2)CO)OP(=O)(O3)O	1	343.4995	304.034212371402	0.030687112213950807	0.014418229245101014	0.024835659210341164	0.03722384310607739	0.01418043932191457	0.03641779859393114	0.02338553538300951	0.017919344257414534	0.02372817348114661	0.018112874271836145	0.029386206970206098	0.03334158551053239	0.018515530932797553	0.028130751748757874	0.03714739010986124	0.029227690564767744	0.026817842059281248	0.024622460394788437
Cyclohexanecarboxylic acid	0.969032615384615	Cyclohexanecarboxylic acid	Cyclohexanecarboxylic acid	HMDB0031342	7413	C09822	C1CCC(CC1)C(=O)O	1	350.2315	127.07559881455	0.203267087102428	0.14782303287683185	0.20366190460218345	0.21619301493399853	0.13217961198922065	0.18022067597780472	0.23779947647552804	0.19328512157226777	0.16732812446142112	0.14932845848642373	0.23016389086187336	0.23199724355290036	0.17389203155268138	0.17536079926304718	0.29988301674838	0.1830865391179199	0.1633326530685551	0.1334121007227632
Citrulline	0.968740615384615	Citrulline	Citrulline	HMDB0000904	9750	C00327	C(C[C@@H](C(=O)O)N)CNC(=O)N	1	408.6505	174.087778802774	0.16069843212582696	0.08124701668806975	0.11427816074761277	0.16603029548937046	0.08087540343146711	0.19114322197300876	0.1401091412167878	0.13417405208703775	0.1651943012992818	0.07662870854501386	0.14375439114846333	0.22824249309202652	0.13875245763680163	0.21742116262580208	0.24513102060112843	0.16412849506707367	0.15263760592209957	0.15716437815929643
Citric acid	0.967043153846154	Citric acid	Citric acid	HMDB0000094	311	C00158	C(C(=O)O)C(CC(=O)O)(C(=O)O)O	1	526.8185	191.019329590685	0.08179583305434988	0.17450638315262038	0.21759370451995294	0.12383083431086751	0.17096442238692697	0.1530641405229496	0.08773671666860346	0.08505528963538396	0.08474275995720784	0.14121026886524626	0.1673681083456295	0.15105161440259063	0.09533435020338477	0.12949203259575515	0.12622344425815496	0.1311808056688143	0.13926844146434908	0.12154142522372247
L-2-Hydroxyglutaric acid	0.966960692307692	L-2-Hydroxyglutaric acid	L-2-Hydroxyglutaric acid	HMDB0000694	439939	C03196	C(CC(=O)O)[C@@H](C(=O)O)O	1	416.524	147.028977899503	4.838936354909974	2.145754273561254	4.191441742859169	6.02977220325431	2.8970442500164415	6.27132645046628	5.44164177947166	4.184828880942876	4.444789080565623	4.756653815733181	6.105297903104047	6.957025116784012	5.168022589042568	5.868351309841723	8.271709601605375	5.503405170825388	5.204111724668637	5.303031077720609
N-Alpha-acetyllysine	0.964916615384615	N-Alpha-acetyllysine	N-Alpha-acetyllysine	HMDB0000446	192590	C12989	CC(=O)NC(CCCCN)C(=O)O	1	300.8665	187.108135094893	12.384995083774529	6.225389246189791	10.525044801665	15.408930767290364	7.621044843032822	15.741719226103973	12.956047189381843	10.132099702179312	10.273244417176302	10.748485916923407	14.195216952619402	16.859554813252164	12.453670116997671	14.31970991321539	19.699602676089143	13.57930710140374	12.849672939938435	13.648353590414471
Cytosine	0.964394307692307	Cytosine	Cytosine	HMDB0000630	597	C00380	C1=C(NC(=O)N=C1)N	1	205.5045	110.04311183691	0.024908402129421785	0.09279413627593763	0.04224983284305123	0.16507532394719	0.04423466487809913	0.025512755118439437	0.021945145230678503	0.029404088129012608	0.03001406359032696	0.04512967650311674	0.03617622871679541	0.16918474461477687	0.031727228296903554	0.032190770154162024	0.08133745594544177	0.022314349017890825	0.020050014252710874	0.024114353078327263
Maleic acid	0.963403692307692	Maleic acid	Maleic acid	HMDB0000176	444972	C01384	C(=C\C(=O)O)\C(=O)O	1	371.512	115.002796800199	0.06667315355945627	0.06082499389791263	0.05101341823551544	0.061488067100787046	0.051060447686504036	0.05598037905300452	0.05564138769661379	0.04841301674570582	0.05139502732879037	0.046435488512112134	0.05464416383751303	0.05825450849288765	0.060623050564469996	0.05286175575653134	0.05337614583720962	0.0501599722281687	0.04638672871393648	0.052447137506512205
16-Hydroxy hexadecanoic acid	0.961059384615384	16-Hydroxy hexadecanoic acid	16-Hydroxy hexadecanoic acid	HMDB0006294	7058075	C18218	C(CCCCCCCC(=O)[O-])CCCCCCCO	1	56.4465	271.22822208511	0.2392161767964584	0.1354381943229393	0.13154245577707868	0.1997323141941303	0.11343117900656226	0.1945625254113136	0.1974652885871884	0.13962494340539533	0.13042857309575723	0.13176051078292247	0.17694347077629266	0.28853411997376405	0.14354496152597215	0.26261708227367103	0.3204532778927312	0.16953624562789787	0.1670182314499594	0.2315029566051722
Threonic acid	0.960663846153846	Threonic acid	Threonic acid	HMDB0000943	151152	C01620	C([C@H]([C@@H](C(=O)O)O)O)O	1	331.095	135.029065797491	1.9436751685893918	1.40301612093446	1.901344333262417	2.896983017627206	1.4916892691952994	2.977446287512037	1.9270220565698348	1.9439193218068236	1.8330922404580194	2.084385620273926	1.9908940928398768	2.998435998433081	2.207325869330151	2.272523455760815	2.8846530824401326	2.0411157688706636	2.0098633747581522	2.161220193781959
Nicotinic acid	0.959759461538461	Nicotinic acid	Nicotinic acid	HMDB0001488	938	C00253	C1=CC(=CN=C1)C(=O)O	1	242.1695	122.023766278079	0.5991345824219172	0.3781559911265997	0.5258632391372807	0.6764413212648098	0.42259386456703596	0.747701285040892	0.5650794996615628	0.5375776717156671	0.5241266498914418	0.5400542007583634	0.6179789222437535	0.6933388363854854	0.5832570179149056	0.7062671520696995	0.8110610104318186	0.5465088523421736	0.6545002729418368	0.5618168053474377
L-Glutamic acid	0.958621	L-Glutamic acid	L-Glutamic acid	HMDB0000148	33032	C00025	C(CC(=O)O)[C@@H](C(=O)O)N	1	476.658	146.045068092478	0.08163077456148024	0.09276651208451803	0.07618943212066402	0.06797391275399756	0.08078058630349721	0.07174555299828364	0.061082783009357246	0.06624667431725496	0.07643616453564091	0.07434220363180945	0.07473736156908134	0.070404228814679	0.07152711908027705	0.07514224695946511	0.08790215299219417	0.07913204682797019	0.07330583783579685	0.06735223935021432
trans-Cinnamic acid	0.958054923076923	trans-Cinnamic acid	trans-Cinnamic acid	HMDB0000930	444539	C10438	C1=CC=C(C=C1)/C=C/C(=O)O	1	275.189	147.044386061463	2.6406723298393957	1.5471537221233844	2.1856851324473103	3.017174924438867	1.852612290378422	3.0935053071276353	2.5412330272531105	2.2722543840218576	2.5565097877267244	2.3827506774015275	2.7583745306267002	3.23105936943051	2.5113654828986274	2.9173815163565884	3.686278141734692	2.6099160704756788	2.548580717176511	2.6175836679915414
N-Methylhydantoin	0.951609692307692	N-Methylhydantoin	N-Methylhydantoin	HMDB0003646	69217	C02565	CN1CC(=O)NC1=O	1	228.163	113.034711936491	0.14625323602562226	0.08772167073619619	0.10730137695934867	0.16796539022969015	0.10490307599739276	0.1408476758220955	0.12843462202974198	0.10483776549839165	0.10920883442521427	0.12457085135292613	0.14576335804231652	0.17926796215793736	0.12602059501723722	0.16493395004326972	0.17419709397610883	0.14767049457741874	0.12107239423968635	0.13231843148310396
L-3-Phenyllactic acid	0.950522769230769	L-3-Phenyllactic acid	L-3-Phenyllactic acid	HMDB0000748	643327	C05607	C1=CC=C(C=C1)C[C@H](C(=O)O)O	1	120.341	165.054957263362	72.40021962131608	38.27378516632757	60.32224637959255	89.05322500912432	49.33702506742136	91.08773259238266	72.578174145447	58.64340637313733	60.44547583752731	65.33992201431664	72.58485398666696	80.85876259925098	78.14340401598119	70.94192434325593	107.3124155455876	70.12256870093515	68.30766257760627	75.68247329929075
N-Acetylneuraminic acid	0.949115538461538	N-Acetylneuraminic acid	N-Acetylneuraminic acid	HMDB0000230	445063	C19910	CC(=O)N[C@@H]1[C@H](C[C@](O[C@H]1[C@@H]([C@@H](CO)O)O)(C(=O)O)O)O	1	394.0205	308.099242890147	0.04620357854782545	0.016988848784215558	0.03140725561041227	0.044484887559893015	0.021110336989098855	0.04624783684578719	0.0313012355581045	0.028597664875109424	0.029571036356501768	0.033054154255093914	0.030654397009342978	0.037107404945749836	0.03300171042487592	0.034121040428428624	0.04485543422543132	0.0330144159188241	0.04040571134448102	0.03785096227157705
Carnosine	0.946609230769231	Carnosine	Carnosine	HMDB0000033	439224	C00386	C1=C(NC=N1)C[C@@H](C(=O)O)NC(=O)CCN	1	436.9075	225.099218829316	0.944631875594954	0.8568072132962589	0.8170076563677103	0.9954053231912185	0.8212370477972936	1.0070734613913181	0.9227479342696749	0.8428317886117482	0.8547121637205395	0.8919737509967878	0.9747473940305288	1.0471781393063644	0.9113161082321221	1.007116314749862	1.2058449950231083	0.9384399312271537	0.9229784040502966	0.8970708385325448
Bovinic acid	0.944272769230769	Bovinic acid	Bovinic acid	HMDB0003797	5280644	C04056	CCCCCC/C=C/C=C\CCCCCCCC(=O)O	1	40.252	279.233430678321	0.01022532005230292	0.01999934927556116	0.04322939705309643	0.07613095438390995	0.028781843102130278	0.11831468210002564	0.014605182429841096	0.04192581702279259	0.024870523287541777	0.06298491627238573	0.03773154921983999	0.07040725078687018	0.05789938256608035	0.1168605162906578	0.09197331019313126	0.03060815773083772	0.0319315089477139	0.03226916496718196
Histamine	0.943634461538461	Histamine	Histamine	HMDB0000870	774	C00388	C1=C(NC=N1)CCN	1	393.987	110.071420208548	0.08436256451808288	0.03527834128729013	0.06463695567227169	0.20322422318357464	0.0536805450386465	0.11136978460012861	0.08701295665483362	0.06772529564978763	0.07136600004821608	0.07438666526825925	0.08984285407082748	0.09621503143827231	0.08319411013173157	0.0871279647335441	0.12422827542823435	0.07444139837778384	0.08337191654909583	0.0837283536274767
N-Acetylglutamic acid	0.941343538461538	N-Acetylglutamic acid	N-Acetylglutamic acid	HMDB0001138	185	C00624	CC(=O)NC(CCC(=O)O)C(=O)O	1	409.7695	188.055939304158	1.6489520497621375	0.8136144885804071	1.4325043014124308	2.1291753550703	1.2896360376199743	2.2064148027400994	1.8730917307397887	1.3297107234103671	1.6972652946058766	1.6765487641242447	1.9642134797562727	2.2201696419323174	1.8653893481674695	1.9587499374327684	2.668710558770006	1.898650624649453	1.9403797016178355	1.880966144368098
L-Histidine	0.940866538461538	L-Histidine	L-Histidine	HMDB0000177	6274	C00135	C1=C(NC=N1)C[C@@H](C(=O)O)N	1	394.015	154.061375699509	4.522772802767379	2.735863711341113	3.6539008970470044	5.412878670304975	2.8612242162695556	5.488253919524202	4.450427070218619	3.6525372180492326	3.8213189023581333	3.815190408664852	4.804714257344259	5.387856184484978	4.405484375558324	4.8634446870135655	6.780728760838246	4.201699808627098	4.197360043652994	4.364920906165344
4-Dodecylbenzenesulfonic Acid	0.940318923076923	4-Dodecylbenzenesulfonic Acid	4-Dodecylbenzenesulfonic acid Na salt	HMDB0031033	19764281		CCCCCCCCCCCCC1=CC=C(C=C1)S(=O)(=O)O.[Na+]	1	27.2089	325.1847314241	1.2032243056268208	0.7154381160254696	1.7888220733422748	4.091285710872851	1.3988975991247279	2.335480155900101	1.7103685220934266	2.3683119310016263	0.9301371127614388	1.4471479904400943	1.7356308728276348	3.2051761169881896	1.1654295309320721	2.957816336473009	5.612211503719394	1.7830392499309113	1.7338261783330173	1.8157826690561105
L-Serine	0.939031307692308	L-Serine	L-Serine	HMDB0000187	5951	C00065	C([C@@H](C(=O)O)N)O	1	394.0245	104.034322969176	0.13179666376561405	0.06570819031444258	0.11459944094208462	0.16979994771109805	0.09192074975586897	0.18987980084234407	0.15097905549362267	0.11259731317937186	0.11562959359006374	0.12395110778051471	0.15775236578149962	0.18206390858663704	0.13330086393368953	0.13855124362437307	0.22414011458931168	0.14244459518245953	0.1318429757129759	0.13852668094432624
2'-O-Methyladenosine	0.938301384615384	2'-O-Methyladenosine	2'-O-Methyladenosine	HMDB0004326	317398	C04779	COC1C(C(OC1N2C=NC3=C2N=CN=C3N)CO)O	1	95.34595	280.10548440395	0.07089993308604889	0.04569812742862328	0.06559098164035998	0.07786467017282317	0.059563361078995174	0.07157248900092368	0.08490330153261869	0.06916286442108076	0.058622645725576406	0.07511457377448655	0.074393719551425	0.07419307502393759	0.08406538625196801	0.07335497200650859	0.09513122369131323	0.07656639077444198	0.07322447012206239	0.06582556428069042
Isobutyrylglycine	0.938116615384615	Isobutyrylglycine	Isobutyrylglycine	HMDB0000730	10855600		CC(C)C(=O)NCC(=O)O	1	268.454	144.065747001238	0.08645797665304161	0.03434900926198348	0.07888172477821714	0.15863417465939234	0.07369328863621599	0.1517128091018576	0.1388456912589409	0.12010486557494127	0.09749121199499933	0.12288891600941516	0.14083847871448518	0.14880824607811954	0.14076380581156583	0.13601967374766796	0.1578331002806108	0.11806777707277316	0.1361290829860069	0.1312790700638212
(9xi,10xi,12xi)-9,10-Dihydroxy-12-octadecenoic acid	0.936517384615384	(9xi,10xi,12xi)-9,10-Dihydroxy-12-octadecenoic acid	(9xi,10xi,12xi)-9,10-Dihydroxy-12-octadecenoic acid	HMDB0031679	9966640	C14828	CCCCC/C=C/CC(C(CCCCCCCC(=O)O)O)O	1	79.0215	313.238646185937	0.09637344586654041	0.07814605064967232	0.08294862063955964	0.1252678136578761	0.07128258433127456	0.11452353073920844	0.09557703419291141	0.07674209264282118	0.0836659804709002	0.08519073815475889	0.0944348939387164	0.11837670899267994	0.09707795648377121	0.11885160785483775	0.1299091888916959	0.09890639360239026	0.09767400029858431	0.09742495413034587
Ribitol	0.936325	Ribitol	Ribitol	HMDB0000508		C00474	OC[C@H](O)[C@H](O)[C@H](O)CO	1	251.5895	151.060369813102	0.09652052229407888	0.07621040200978063	0.07939597692479136	0.084058578090636	0.07527057154922279	0.08973082521536278	0.07742354603273226	0.06525687354893348	0.07093374112389392	0.09227648296099576	0.08758320425789422	0.08766544777940731	0.07632403315245234	0.08766726206503106	0.08391839302518393	0.08179705609797257	0.0878116769700232	0.08264488011529582
3-Hydroxyvaleric acid	0.936233307692308	3-Hydroxyvaleric acid	3-Hydroxyvaleric acid	HMDB0000531	107802		CCC(CC(=O)O)O	1	166.254	117.054753414591	15.857883748395752	12.437687228802213	17.80105661615901	29.277303195610557	14.190094171957371	19.044403002391615	25.219469551730715	12.862796877833977	19.001053678758066	18.123597053643255	24.563891257045054	30.085233575238878	15.68816242901397	27.353946459010082	24.355133074280854	25.186814792114923	24.39534188214573	22.472015230281073
N6-Acetyl-L-lysine	0.935915230769231	N6-Acetyl-L-lysine	N6-Acetyl-L-lysine	HMDB0000206	92832	C02727	CC(=O)NCCCC[C@@H](C(=O)O)N	1	365.9435	187.108225955762	0.158503161243318	0.058022413839398546	0.13752149615784734	0.18284132119648208	0.07727436717175229	0.18812576474620285	0.16677587528811283	0.1203993460197441	0.14523191063575275	0.15441405666542984	0.1526121774957848	0.19402967854062492	0.1525645175934055	0.15196118840637085	0.2602368324852509	0.1456702868411229	0.1370345626142414	0.15021542561714837
L-Gulose	0.934368384615385	L-Gulose	L-Gulose	HMDB0012326	10130220	C15923	C([C@H]1[C@H]([C@@H]([C@@H](C(O1)O)O)O)O)O	1	83.5367	179.05560652227	0.36807276464616584	0.2377520054180853	0.32115544277705654	0.37649278156751015	0.28032018442023177	0.4210773790831346	0.358774342501478	0.32159527051777126	0.3266739575979558	0.3335143684715962	0.37951217977892565	0.42747454221056813	0.3499356980175845	0.39377387521106216	0.5230222180455257	0.39431371044289854	0.33265352142028737	0.3516125234667611
(10E,12Z)-(9S)-9-Hydroperoxyoctadeca-10,12-dienoic acid	0.934240384615385	(10E,12Z)-(9S)-9-Hydroperoxyoctadeca-10,12-dienoic acid						0	68.838	311.222996129092	0.1895238711291606	0.14173859980302997	0.17649282821654896	0.22551423060021183	0.13448455830137873	0.2438281223635519	0.1871292597096826	0.16769726639099622	0.1800315623113273	0.16728527065484108	0.19031349589688729	0.24814333153955023	0.1847826068269479	0.25743272098619113	0.33703129208081334	0.18433075268190735	0.1926582946373636	0.18254151056788268
Glycyl-Valine	0.929975230769231	Glycyl-Valine	Glycyl-Valine	HMDB0028854	97417		CC(C)C(NC(=O)CN)C(O)=O	1	305.3515	173.092550691129	2.2456081619483994	1.099563642647954	1.8264367455286712	2.7396405368661063	1.3888985340113504	2.879372078266636	2.3455914622535703	2.0289907997629464	1.8685582965008691	1.8539570265459393	2.2995668266754685	3.0588426418117622	2.2038698055410757	2.627581464317802	3.543795196099242	2.463153764462362	2.4687559224344717	2.4075462626819566
L-Threonine	0.928956	L-Threonine	L-Threonine	HMDB0000167	6288	C00188	C[C@H]([C@@H](C(=O)O)N)O	1	384.6595	118.050031254131	2.3895974311980095	1.265143467431517	0.7746894520945466	2.7100803004440155	1.5355164637378356	2.9035574733591845	2.3737513617450854	0.7563333067594666	0.8574096873792917	0.8031692090032899	0.9455481154260146	3.73893730631872	2.3249880864203627	2.730669614727697	3.556499295531286	2.0957362112909803	2.4470567977087283	3.009095654401506
D-Sedoheptulose 7-phosphate	0.928663538461538	D-Sedoheptulose 7-phosphate	D-Sedoheptulose 7-phosphate	HMDB0001068	22833559	C05382	C([C@@H]1[C@H]([C@H]([C@@H](C(O1)(CO)O)O)O)O)OP(=O)(O)O	1	486.75	289.033347662596	0.025873936481407674	0.00968501366910351	0.018662500101953975	0.03103517564321542	0.013278480759312985	0.03091281941775139	0.023833985827761504	0.01903722416438622	0.02124536584688509	0.020255997049211414	0.026017137357117814	0.02903433243456143	0.02411608539814297	0.03271063483635678	0.035965202235414134	0.023533395885754094	0.024126068124608834	0.02434625939167891
D-Mannose	0.927836230769231	D-Mannose	D-Mannose	HMDB0000169	18950	C00936	C([C@@H]1[C@H]([C@@H]([C@@H](C(O1)O)O)O)O)O	1	71.1357	179.055661027335	0.9751069519160501	0.6257353982524075	0.805443555205775	1.1394753837843188	0.7017541408382665	1.1813484859557473	0.975394929412236	0.8439244566899884	0.9266093997347085	0.8910542773482294	1.041866735323454	1.1970458111993485	0.9528717635750784	1.0959275992242759	1.4044682404692572	1.025817904719642	0.9890952895242522	0.9811254774490965
Pyrocatechol	0.922969230769231	Pyrocatechol	Pyrocatechol	HMDB0000957	3390	C15571	C1=CC=C(C(=C1)O)O	1	46.3884	109.028564121602	0.07375263763336913	0.06900486780287193	0.08609463229049266	0.07182421154484407	0.048351440600634905	0.084957973512586	0.099660984938961	0.053809256009774646	0.07177118073007953	0.093608739334194	0.06972797825072415	0.08846112683694368	0.07097064788154489	0.08347985508669062	0.10859512368948662	0.06276564318209844	0.07971866377038066	0.05588939612587557
Bicine	0.921423384615385	Bicine	Bicine	HMDB0011727	8761		C(CO)N(CCO)CC(=O)O	1	62.2089	162.077859889005	0.1638968299591094	0.0816827264889303	0.13031132702281426	0.19417281463778588	0.1072658479496192	0.20090044717616706	0.16452193812730542	0.1317831554492473	0.14012850941221436	0.14065523482146952	0.17409422657457604	0.20729031461166963	0.15088701295077836	0.17647729586713543	0.23910440113312217	0.15929559898425175	0.15539748011927002	0.16790036334229222
Indoleacetaldehyde	0.920046538461538	Indoleacetaldehyde	Indoleacetaldehyde	HMDB0001190	800	C00637	C1=CC=C2C(=C1)C(=CN2)CC=O	1	37.997	158.060334247325	8.068206199429405	11.316128945504047	8.02253902927725	8.56453843617767	9.099598912376015	9.14919215081002	8.721857379341166	7.939146094563559	11.000545863693274	8.108432628889611	8.373336994065733	11.482347567052244	11.602256595836803	12.40390922644798	13.882185442966628	8.34587235584153	11.319394798038784	8.248606071835571
N-Formyl-L-methionine	0.919405846153846	N-Formyl-L-methionine	N-Formyl-L-methionine	HMDB0001015	6995182	C03145	CSCC[C@H](C(=O)O)NC=O	1	215.528	176.038139841029	0.392897665862629	0.19645801831216356	0.3199555375537795	0.4742285711208455	0.2594211789654654	0.48004540425316033	0.385228840364013	0.31656728020804553	0.33690710512229727	0.35586893446343454	0.4268477219952324	0.44124787696506373	0.3798627087893549	0.3743604515253475	0.5739703412988252	0.3649065119608615	0.4033385728762076	0.4002889025471631
Galactose 1-phosphate	0.914105076923077	Galactose 1-phosphate	Galactose 1-phosphate	HMDB0000645	123912	C00446	C([C@@H]1[C@@H]([C@@H]([C@H]([C@H](O1)OP(=O)(O)O)O)O)O)O	1	507.283	259.022480650732	0.11662181786572559	0.08085502258550972	0.10648908397181923	0.12702735466016452	0.09314727998502921	0.13138589156755764	0.12694406731450583	0.1000894518109546	0.11396626932145991	0.10494845857191125	0.11963394518532602	0.1460508979723911	0.12911038253063042	0.15051579943165422	0.16926103571769088	0.12713125299715541	0.11676831814611478	0.13670807453488207
Biotin	0.909611692307692	Biotin	Biotin	HMDB0000030	171548	C00120	C1[C@H]2[C@@H]([C@@H](S1)CCCCC(=O)O)NC(=O)N2	1	292.086	243.080971165851	0.06794629677793233	0.03359655405621775	0.053708879086338396	0.07750627306675982	0.03974169817687614	0.06783481717542839	0.06678625113450637	0.05234368729267862	0.05303289721515518	0.0536518234027456	0.06526951351884015	0.08056614050224131	0.06496248854729955	0.06343776928827716	0.050845030584879575	0.06969439930709276	0.06456977563374182	0.0700958887628808
Gluconic acid	0.902469230769231	Gluconic acid	Gluconic acid	HMDB0000625	10690	C00257	C([C@H]([C@H]([C@@H]([C@H](C(=O)O)O)O)O)O)O	1	368.1845	195.050510376275	0.7898463956320514	0.29437582738769097	0.6365017738528754	0.99039332572484	0.42115219338906146	1.045584409692594	0.8034942557610742	0.6392625958450453	0.6366492324191577	0.6202962095899736	0.8283894227349893	0.9739840158687895	0.7206930500458175	0.8265863682066803	1.2077771619856748	0.7999194294317562	0.7596681619937027	0.835449416735774
N-Acetylhistamine	0.900687153846154	N-Acetylhistamine	N-Acetylhistamine	HMDB0013253	69602	C05135	CC(=O)NCCC1=CN=CN1	1	150.6475	152.082153078114	0.11321910346641005	0.05336888177321901	0.10761311170365895	0.10669083448423432	0.07115396816507268	0.11724524882821014	0.10387492503628024	0.08300159196068292	0.083567411271783	0.06014998481555833	0.07129008755174256	0.08989322474600207	0.10259643439100695	0.0940974776248063	0.11426562545456165	0.0910003735127384	0.08748160829491038	0.08373950587856448
alpha-Ketoisovaleric acid	0.899830307692308	alpha-Ketoisovaleric acid	Alpha-ketoisovaleric acid	HMDB0000019	49	C00141	CC(C)C(=O)C(=O)O	1	218.112	115.039055816686	8.574358155843404	4.967269833483905	6.846508267717394	9.919969686205375	5.873611254272007	9.968220435227218	8.335673798443024	6.898092093893944	7.486253189978998	7.568956601160676	8.905561759917365	10.08130100354248	8.164353767783593	8.55004922501672	12.178527777601904	8.399451072628013	8.37875061294861	8.558847679615562
Glycylproline	0.899365846153846	Glycylproline	Glycylproline	HMDB0000721	79101		C1CC(N(C1)C(=O)CN)C(=O)O	1	400.778	171.076919178256	0.1856270795884592	0.10563346613890587	0.1761666022398992	0.2190995885897318	0.11962409898264235	0.2174840032439236	0.1864707146650079	0.15601226806008045	0.17395611370842287	0.17381872751747	0.2034958366384391	0.2273152174712468	0.18699141054751392	0.19825630732932215	0.26467396787109154	0.1857321112753298	0.17676865571632075	0.1851025411473675
Malic acid	0.898439769230769	Malic acid	Malic acid	HMDB0000744	525	C03668	C(C(C(=O)O)O)C(=O)O	1	430.114	133.013426009586	0.17177705253102865	0.06941593777442576	0.15957749708197702	0.28295290027066794	0.12171059241686376	0.2895379865182469	0.18369870264765228	0.12403932815532447	0.14229102246144024	0.15468662660436158	0.24760207883662352	0.2842177006386074	0.15641916384689408	0.19179160377984758	0.2729076565768975	0.21621527872815188	0.19261752221108505	0.21498932941411603
Ribose 1-phosphate	0.891962615384615	Ribose 1-phosphate	Ribose 1-phosphate	HMDB0001489	439236	C00620	C([C@@H]1[C@H]([C@H]([C@H](O1)OP(=O)(O)O)O)O)O	1	461.846	229.01172084191	0.01927848071958513	0.009101499230710113	0.012310790722428286	0.024894231909489622	0.01830045933130536	0.02601905157857844	0.025647910450634925	0.01751684518908099	0.02213979901763258	0.032146185428554186	0.03200106479530579	0.03920345549051717	0.030608584354903764	0.035273624106965336	0.03999697594446341	0.028285932787529045	0.025050946833284952	0.02460837180859692
L-Homoserine	0.888304615384615	L-Homoserine	L-Homoserine	HMDB0000719	12647	C00263	C(CO)[C@@H](C(=O)O)N	1	310.899	118.050035513423	0.2835097586377118	0.17397108088287483	0.2560058275667985	0.3471232587456233	0.22378725486959922	0.34271871555640077	0.30501819579209316	0.2618669389085335	0.24014743168533415	0.26096650490618034	0.30188571473790765	0.3271669625741435	0.26863307358729627	0.30360258446464716	0.4463743251241943	0.29054734917117714	0.33105318593394906	0.30956265416735906
Cyclic AMP	0.884798076923077	Cyclic AMP	Cyclic AMP	HMDB0000058	6076	C00575	C1[C@@H]2[C@H]([C@H]([C@@H](O2)N3C=NC4=C3N=CN=C4N)O)OP(=O)(O1)O	1	289.6805	328.045453346502	0.03364067344444667	0.01605880577234281	0.027835185475117274	0.037496643926887584	0.01461416690239985	0.042756733636755355	0.02235849692041576	0.021530902033484865	0.024739825215344305	0.014255052487357226	0.025486047836526027	0.034423840507264145	0.019418988187069615	0.030002167278433522	0.04231010096041909	0.028866265351421592	0.028140317101806214	0.027411447124967417
Sorbitol	0.884494461538462	Sorbitol	Sorbitol	HMDB0000247	5780	C00794	C([C@H]([C@H]([C@@H]([C@H](CO)O)O)O)O)O	1	174.1285	181.071367924192	0.8777820389430122	0.5183846513087719	0.7432237582030436	0.9599483821823794	0.5732980391466291	0.895157613998434	0.7980478277386525	0.6833596500765581	0.7401238721589963	0.7518236306037926	0.8618122732129313	0.9245338837843997	0.7748247546729862	0.7651869566994878	1.0759698476776334	0.8564643916184141	0.8021197000802054	0.8543092110825726
myo-Inositol	0.884263692307692	myo-Inositol	myo-Inositol	HMDB0000211		C00137	O[C@H]1[C@H](O)[C@@H](O)[C@H](O)[C@H](O)[C@@H]1O	1	408.6535	179.055583664516	0.6860703114948535	0.4109699553963878	0.574155634670637	0.7914474760663432	0.4687974994478391	0.782077359641633	0.6782654726561999	0.5775592074459192	0.6240714929892193	0.5854959503506613	0.6716080861594214	0.789830593854279	0.6396738490885618	0.6685404083936967	0.9179160966383324	0.7080865126612907	0.6508602499092837	0.6576563813051562
Pyridoxal	0.883042769230769	Pyridoxal	Pyridoxal	HMDB0001545	1050	C00250	CC1=NC=C(C(=C1O)C=O)CO	1	96.9481	166.050407548574	0.9051690437668309	0.4657387542719089	0.7409778664800653	1.2246580921055426	0.5672044418643138	1.1204373603114663	0.8919922406333441	0.7458504885577922	0.755406962548232	0.7958723948513738	0.9122663182997448	1.0769638741885632	0.8043784145465752	0.8859242725266081	1.346135459849686	0.8899187954891654	0.8884961761815369	0.9252025020198643
L-Erythrulose	0.882739769230769	L-Erythrulose	L-Erythrulose	HMDB0006293	5460032	C02045	C([C@@H](C(=O)CO)O)O	1	333.377	119.034064354251	1.5905212812340763	1.4625195685356505	1.5170748735348842	2.0340920285791837	1.5568090574508513	1.8173897579975202	1.726646553200506	1.5662256596791064	1.6813095349095541	1.7579835550780436	1.820348965363705	1.7685429987144887	1.9940475480726743	2.176539857538757	2.3646250690042745	1.7931856042325285	1.5313295398875224	1.6895601262024527
4-Ethylbenzoic acid	0.882615230769231	4-Ethylbenzoic acid	4-Ethylbenzoic acid	HMDB0002097	12086		CCC1=CC=C(C=C1)C(=O)O	1	90.4068	149.060058584916	3.465277026899639	2.4515536181795237	3.1135546942974766	4.335310427423934	2.7577859150798916	4.480711692979179	3.895295525405228	3.4216808381704777	3.3752132208939787	3.6192851057659396	4.188786130969368	4.815187457511515	3.6909806192780543	4.355551807088686	5.729025588079155	3.8095987093155057	3.9238626565222123	3.7891348862533287
Alanyl-Leucine	0.879473384615385	Alanyl-Leucine	Alanyl-Leucine	HMDB0028691	96801		CC(C)CC(NC(=O)C(C)N)C(O)=O	1	277.663	201.123971288653	13.546535257990351	5.844511382076226	9.317326116200473	15.968763442865376	7.936055454837063	16.982707453992585	12.444053326377597	9.87441296415889	10.867258186485843	11.070814107835915	13.90689068448693	17.51469246380098	11.542392707124092	14.067910040887899	18.0754519719631	13.041592863624498	12.696188613989788	12.7307304546988
Succinic anhydride	0.878645846153846	Succinic anhydride	Succinic anhydride	HMDB0032523	7922	C19524	C1CC(=O)OC1=O	1	148.41	99.0077841189892	0.23357125461130612	0.1446608720968599	0.224277108956399	0.1898797820215715	0.17220833947638278	0.18994135933014158	0.2543695873837976	0.16149442399026528	0.2200584222498437	0.2398601212553248	0.2163748189824604	0.2772670868213075	0.1863489874710275	0.2151660393091379	0.22299358251173748	0.24873233261045094	0.17952967679024112	0.21408424451072344
Docetaxel	0.878332692307692	Docetaxel	Docetaxel	HMDB0015378	148124	C11231	CC1=C2[C@H](C(=O)[C@@]3([C@H](C[C@@H]4[C@]([C@H]3[C@@H]([C@@](C2(C)C)(C[C@@H]1OC(=O)[C@@H]([C@H](C5=CC=CC=C5)NC(=O)OC(C)(C)C)O)O)OC(=O)C6=CC=CC=C6)(CO4)OC(=O)C)O)C)O	1	445.928	806.333841939266	0.004095509108831975	0.002416084354752185	0.003206444896705617	0.0039459514524085495	0.0028048333392562365	0.0048531488806988175	0.004943417972304593	0.0032005327224673024	0.0026498737890466965	0.0035645183120696367	0.004074373703193889	0.005284263497164592	0.004204401490262463	0.004411347755517839	0.005614386395278968	0.004124877528295211	0.0037467658390181744	0.004891567673091986
Taurocholic acid	0.873155846153846	Taurocholic acid	Taurocholic acid	HMDB0000036	6675	C05122	CC(CCC(=O)NCCS(=O)(=O)O)C1CCC2C1([C@H](CC3C2[C@@H](C[C@H]4C3(CC[C@H](C4)O)C)O)O)C	1	349.069	514.289198807949	0.0056802874128067185	0.0032106035617623678	0.00413877508378782	0.008338844792997584	0.0031774274158844706	0.007848152601673014	0.005351721581065287	0.0037508911961048616	0.005088032935473246	0.0037591935032657356	0.005548552415335766	0.004124935506856851	0.00402433729264709	0.007128247477425871	0.010676705086513116	0.005894077953077139	0.005649462954367253	0.0050865908992895215
N-Acetylvaline	0.871050461538461	N-Acetylvaline	N-Acetylvaline	HMDB0011757	227752		CC(C)C(C(=O)O)NC(=O)C	1	208.791	158.081500295304	1.315960496580109	0.6986933435327952	1.1220800990074797	1.465948556453555	0.8733686081385817	1.4854850473060857	1.2796115069607172	1.0053923659091502	1.1699006385811679	1.0983855825302755	1.2964464507997435	1.5333480581879877	1.1679974083333664	1.295561754204846	1.818695547857726	1.3447231554644845	1.2318510303416936	1.2017732949608597
L-Methionine	0.870776846153846	L-Methionine	L-Methionine	HMDB0000696	6137	C00073	CSCC[C@@H](C(=O)O)N	1	300.876	148.042894691204	10.429285982725684	5.860179227637294	8.70858787306332	12.510200052253172	6.85580313124437	12.881690572339227	10.745228445354641	8.314588036113765	9.011078951241625	9.291211934378119	10.927995778937337	12.918141479199917	10.027504624189431	11.948302540979041	14.867526049987042	10.429785264502428	10.454036114827048	10.671667688770203
3-Methyl-2-oxovaleric acid	0.869171769230769	3-Methyl-2-oxovaleric acid	3-Methyl-2-oxovaleric acid	HMDB0000491	47	C00671	CCC(C)C(=O)C(=O)O	1	97.98985	129.054837204828	1.7294455358854326	2.716968350313021	1.7058658609693245	1.2740317081434567	2.1632364363609438	1.5587619457075406	1.6211420856557426	1.52054367354119	1.8177192198819856	5.377565412609533	2.0235257802072284	2.337506104845095	1.7191588370940556	1.9863256692315214	1.8650598652141603	1.838361242088448	1.598336673120365	2.0068430796081347
p-Hydroxyphenylacetic acid	0.851202384615384	p-Hydroxyphenylacetic acid	p-Hydroxyphenylacetic acid	HMDB0000020	127	C00642	C1=CC(=CC=C1CC(=O)O)O	1	216.587	151.039358539648	0.05345416965400747	0.024674569508200638	0.03997914900346696	0.071045641831628	0.0352649403566039	0.0665832279247151	0.057601807331395145	0.04511452674482084	0.043703532380644734	0.0486236483877828	0.06329587525269088	0.06532602124689307	0.04595884489400139	0.050143212973482745	0.08230257771202779	0.054600331294268105	0.05273237899406817	0.05742864595475812
Uridine	0.845003461538462	Uridine	Uridine	HMDB0000296	6029	C00299	C1=CN(C(=O)NC1=O)[C@H]2[C@@H]([C@@H]([C@H](O2)CO)O)O	1	172.8485	243.062194349694	0.35545795907596706	0.1471345777897051	0.22235764449372003	0.31219129371006443	0.16448744375488983	0.3670459025750801	0.33069286579100293	0.2113599023284978	0.27355148096075654	0.23468162552803756	0.33460849793040065	0.35181799723701196	0.331494825096759	0.3159597849626545	0.44522021442633464	0.2968740710209773	0.30499411164570517	0.29313883558000037
D-Myo-inositol 4-phosphate	0.840159153846154	D-Myo-inositol 4-phosphate	D-Myo-inositol 4-phosphate	HMDB0001313	440043	C03546	O[C@@H]1[C@H](O)[C@H](O)[C@@H](OP(O)(O)=O)[C@H](O)[C@H]1O	1	481.17	259.022459148199	0.037149768141116334	0.021198166548392364	0.03098431103361337	0.046483272557266656	0.024909352601250427	0.05046564960799795	0.03870635978229118	0.02778735280413455	0.035663120512043546	0.04155450908143068	0.040667438558786226	0.04721670481548489	0.04150251426447599	0.05235015716865338	0.055767435480776915	0.04452399507423374	0.03895332609682638	0.04058811005740028
Valeric acid	0.836128230769231	Valeric acid	Valeric acid	HMDB0000892	7991	C00803	CCCCC(=O)O	1	90.24605	101.059829674463	2.1111014315762437	1.3747386469121898	1.8487447362832423	2.570489662763508	1.6416507231209767	2.584879865831223	2.1027039690943314	1.8505318018462267	2.0183004156298328	2.0606954238719632	2.382789199900908	2.8292543862503807	2.157867574317396	2.564429602603196	3.2417981175652906	2.296171622333023	2.1743632270354616	2.1767282172352087
Rebaudioside B	0.835034307692308	Rebaudioside B	Rebaudioside B	HMDB0034949	13370036		CC12CCCC(C)(C1CCC13CC(=C)C(C1)(CCC23)OC1OC(CO)C(O)C(OC2OC(CO)C(O)C(O)C2O)C1OC1OC(CO)C(O)C(O)C1O)C(O)=O	1	295.2795	803.377996393811	0.01334029068910294	0.007702953551829883	0.007359521893885012	0.01426594842994461	0.009935596073335495	0.017613448966811333	0.014505753018276323	0.010507736664881796	0.011375900783064868	0.015803091542622834	0.011278146716781793	0.01263279872784517	0.011913938247379142	0.012424806428311903	0.01633323204927967	0.014526915209057844	0.01812563514364443	0.016647430582209768
Adipic acid	0.831848153846154	Adipic acid	Adipic acid	HMDB0000448	196	C06104	C(CCC(=O)O)CC(=O)O	1	403.0315	145.04973998647	0.02153851934257127	0.01824523628297227	0.019489968450654805	0.023051717165187183	0.021377406621254487	0.026202111996350176	0.020114382246237027	0.0211596469797778	0.021900584215069557	0.020662199549197527	0.019648686931654478	0.023980119214694645	0.018720342157405305	0.021094590864655715	0.02488937393163478	0.020572231500293723	0.02686725581126608	0.02028284274974406
3-Hydroxybutyric acid	0.831131076923077	3-Hydroxybutyric acid	3-Hydroxybutyric acid	HMDB0000357	441	C01089	CC(CC(=O)O)O	1	254.951	103.039061690407	0.16268553238505087	0.08619598760810736	0.12362170269132303	0.17416757344123707	0.12744359541767233	0.18452518328214507	0.16062163416216962	0.1349377570184105	0.15130598600785147	0.12433814955274206	0.15095318790770446	0.16683959602781054	0.13669765178786894	0.14749458997487033	0.19778739745839394	0.14853667922143052	0.16475104539778102	0.1552996854075558
Leukotriene C4	0.829433461538462	Leukotriene C4	Leukotriene C4	HMDB0001198	5283134	C02166	CCCCC/C=C\C/C=C\C=C\C=C\[C@H]([C@H](CCCC(=O)O)O)SC[C@@H](C(=O)NCC(=O)O)NC(=O)CC[C@@H](C(=O)O)N	1	397.3955	624.301595968343	0.008405919061780655	0.0035829405714547387	0.007311127923248239	0.010495445522778668	0.005748506703999434	0.00948226455083061	0.009450248141788357	0.006253616561166875	0.007412873475753922	0.007944009745862981	0.009929742082460056	0.0101202162311241	0.009245444389958498	0.008742462632939386	0.01347181738560336	0.009394720624081037	0.007555353020445029	0.008851731148972884
5-Methyltetrahydrofolic acid	0.829389307692308	5-Methyltetrahydrofolic acid	5-Methyltetrahydrofolic acid	HMDB0001396	439234	C00440	CN1C(CNC2=C1C(=O)N=C(N2)N)CNC3=CC=C(C=C3)C(=O)N[C@H](CCC(=O)O)C(=O)O	1	422.1865	458.179324303496	0.007345713814563685	0.0022090399521725026	0.005606889470161438	0.00857156896056141	0.003999173453296689	0.008258775906988999	0.009079440169941676	0.005359802417209541	0.0056334819040805145	0.006238072766696987	0.007474618990629336	0.009136818359665313	0.0073744111715400365	0.008181373611673764	0.011320755881731722	0.007105538242042039	0.008961333697529487	0.007362910454818597
2-Methylbenzoic acid	0.827594538461538	2-Methylbenzoic acid	2-Methylbenzoic acid	HMDB0002340	0	C07215	CC1=C(C=CC=C1)C(O)=O	1	35.29955	135.044332745631	0.5063610383902909	0.32117194414198763	0.4365278284605883	0.6419052342219357	0.41557636162951955	0.5857700962670609	0.5060803164007106	0.4399794962386966	0.45591739625455147	0.505928645044018	0.5252636608555049	0.6333518530832227	0.4843265447612493	0.5431276234908701	0.6515939991792804	0.5111072716930897	0.479119223244863	0.5248729286540399
N2-gamma-Glutamylglutamine	0.827224538461538	N2-gamma-Glutamylglutamine	N2-gamma-Glutamylglutamine	HMDB0011738	150914	C05283	C(CC(=O)N[C@@H](CCC(=O)N)C(=O)O)[C@@H](C(=O)O)N	1	435.746	274.104672325938	0.5719845882803326	0.309672811667039	0.36181392519509137	0.5994285517152284	0.36262499127435033	0.6461370289542313	0.5613209682032364	0.3835786360439307	0.3963713092364731	0.38322172008270966	0.5418883621044066	0.5088934223760336	0.528679847526739	0.5640549393423699	0.5982017750857005	0.5458179024774583	0.44377526622266744	0.5470279880051235
Pyridoxamine	0.826889307692308	Pyridoxamine	Pyridoxamine	HMDB0001431	1052	C00534	CC1=NC=C(C(=C1O)CN)CO	1	67.7579	167.081939205444	1.2053630726405187	0.788850231011717	0.9220245877590012	1.2932787395134004	0.85155811268673	1.4273074606780243	1.3283361079403413	1.1610803071499605	1.002676489539218	0.9965435935444136	1.1527735086790731	1.0433298101558537	1.2316060494984828	0.9612260839130191	1.8384465968147976	0.9198017338522949	1.156070619358093	1.1817853285329403
Estriol-16-Glucuronide	0.826402384615385	Estriol-16-Glucuronide	Estriol-16-Glucuronide	HMDB0006766	122281	C05504	C[C@]12CC[C@H]3[C@H]([C@@H]1C[C@H]([C@@H]2O)O[C@H]4[C@@H]([C@H]([C@@H]([C@H](O4)C(=O)O)O)O)O)CCC5=C3C=CC(=C5)O	1	249.285	463.199371432559	0.02945663134006733	0.010585535675972507	0.019488582770572957	0.048747265238988736	0.01390101524481131	0.04677699952911021	0.03154429020889341	0.033199571373411715	0.033249644764345804	0.015375208461158724	0.04839051105631204	0.03609825057792661	0.035080119176388785	0.03675636597894445	0.05366229246240799	0.027589409476211083	0.037817105794513264	0.04159541683672914
L-Theanine	0.826343461538461	L-Theanine	L-Theanine	HMDB0034365	439378	C01047	CCNC(=O)CCC(C(=O)O)N	1	291.92	173.092436877969	0.9823151711313032	0.46443512478767973	0.824991380485772	1.2491436352573502	0.5354762597880782	1.2479113531741668	1.029380819244192	0.843483946036579	0.7652355666615873	0.880493174424431	0.9715455158041926	1.391852789892017	0.9840032513852466	1.127739371367291	1.6622813711605322	1.0754368416250948	0.9833581774463627	0.9729451871720752
4-Hydroxystyrene	0.824455461538461	4-Hydroxystyrene	4-Hydroxystyrene	HMDB0004072	62453	C05627	C=CC1=CC=C(C=C1)O	1	120.48	119.049274548342	4.148650287215537	1.9980618479758345	3.324741681420971	4.9153454699663675	2.8197388992639754	4.864868908045996	4.171321645085516	3.500710321996679	3.5229285890394153	4.061896339645525	4.072932120023513	4.753172627339609	4.41917796666539	4.448983493927827	6.164831415975511	4.354727761976714	3.799406943948826	4.226580042738871
Acetaminophen	0.824249461538462	Acetaminophen	Acetaminophen	HMDB0001859	1983	C06804	CC(=O)NC1=CC=C(C=C1)O	1	96.11015	150.055286555055	3.4669991335723447	1.7535051217401476	2.9197453057948817	4.813711206446267	2.2805175007499856	4.041609152559897	3.4601449778857853	2.7252709724576882	3.1629368718845154	3.072760552572752	3.6795563822838346	4.331728454489734	3.3006821561212396	3.878794210222377	4.8593493859137045	3.5070418600521758	3.3069209045271726	4.005823152404903
gamma-Glutamylleucine	0.823639153846154	gamma-Glutamylleucine	gamma-Glutamylleucine	HMDB0011171	4524287		CC(C)C[C@@H](C(=O)O)NC(=O)CC[C@@H](C(=O)O)N	1	382.794	259.129962216188	3.0297101178359194	1.0989829697642817	2.35610123817246	3.945036415213184	1.5583581824716115	4.373675083146684	3.015768707777993	2.243662774872222	2.470837739113023	2.536742115707872	3.079880668117327	4.107498351801871	2.9608788778377737	3.263350209055947	4.854390297949676	2.918729538872561	3.099346984950855	2.9905885723962666
Protoporphyrin IX	0.822391	Protoporphyrin IX	Protoporphyrin IX	HMDB0000241		C02191	CC1=C(CCC(O)=O)/C2=C/C3=N/C(=C\C4=C(C)C(C=C)=C(N4)/C=C4\N=C(\C=C\1/N\2)C(C=C)=C4C)/C(C)=C3CCC(O)=O	1	409.77	561.253834955241	0.019501012828499493	0.004866240814018237	0.010183421984478571	0.016203914655743248	0.007631154321642357	0.017812094865028705	0.012907166303314439	0.010691376309483367	0.015171682906396434	0.01002024977891255	0.011993219280646632	0.013174788818043308	0.009915342933010633	0.015280396688288936	0.024149050976701534	0.014486454402782128	0.01416257600032197	0.016365108567907943
3-Methoxy-4-hydroxyphenylethyleneglycol sulfate	0.816554	3-Methoxy-4-hydroxyphenylethyleneglycol sulfate	3-Methoxy-4-hydroxyphenylethyleneglycol sulfate	HMDB0000559	4183		COC1=C(C=CC(=C1)C(CO)O)OS(=O)(=O)O	1	167.538	263.023944714262	0.031429547517884904	0.020871896254399034	0.017824314841791988	0.023607540797551185	0.01670991157349144	0.0332629589313877	0.027927488377694577	0.02158315063454935	0.02277066152246196	0.021840859368349685	0.027202551644517726	0.027512422171792818	0.026802563646484586	0.030485835012688176	0.027595616233487198	0.03007208313665649	0.024812520930414986	0.02803954175015106
D-Pantethine	0.814916461538462	D-Pantethine	D-Pantethine	HMDB0003828	452306	C12661	CC(C)(CO)[C@H](C(=O)NCCC(=O)NCCSSCCNC(=O)CCNC(=O)[C@@H](C(C)(C)CO)O)O	1	344.5895	553.231265103034	0.009989104639806932	0.002944715981676389	0.008716674806212493	0.01964226668768718	0.005642039027234574	0.017341910253110722	0.014355750657324147	0.01065338677491356	0.008965617664043827	0.010058355561265414	0.011885189902821044	0.013487545784895368	0.010214971921257407	0.012535039422638302	0.014848291790445967	0.012257679592566297	0.014198912476978656	0.01556639369363035
Epsilon-(gamma-Glutamyl)-lysine	0.814075076923077	Epsilon-(gamma-Glutamyl)-lysine	Epsilon-(gamma-Glutamyl)-lysine	HMDB0003869	7015685		C(CCNC(=O)CC[C@@H](C(=O)[O-])[NH3+])C[C@@H](C(=O)[O-])[NH3+]	1	478.8905	274.141109545454	0.18685280332374257	0.09830750238927609	0.14331443963581592	0.2018523190948173	0.12026100082616906	0.21158121258898352	0.1797031487756885	0.1485516122706437	0.16734907802935106	0.14882513571523193	0.1796771542111608	0.21471189371621535	0.17060967736647015	0.1850946773552154	0.2576346878553474	0.180139792670709	0.17466762272600617	0.1718976403337515
Citraconic acid	0.809500461538462	Citraconic acid	Citraconic acid	HMDB0000634	643798	C02226	C/C(=C/C(=O)O)/C(=O)O	1	416.526	129.018454293803	0.5977932831026658	0.28548916844638345	0.5132245155429196	0.7481521341065978	0.38048637464266827	0.7968945757826366	0.6434537361421373	0.5133583695923082	0.5346388081310705	0.6112476952799768	0.7741434094627402	0.8643401308413144	0.6715298688424102	0.7305757543550874	1.0298104291582033	0.6776301934231375	0.6448950266722646	0.6902196892352872
Ethyl hexadecanoate	0.808959923076923	Ethyl hexadecanoate	Ethyl hexadecanoate	HMDB0029811	12366		CCCCCCCCCCCCCCCC(=O)OCC	1	98.23525	283.264512089688	0.0459234389591268	0.0366368989476952	0.0425754565683317	0.05035790997620419	0.044929310565860546	0.0711195187977753	0.043728829267466754	0.04968365422495161	0.05504110697506607	0.04853762354869558	0.06207352790224669	0.059031836639926026	0.04412068083027693	0.053345410426292664	0.06583736893259069	0.05312587029083882	0.04514138487828561	0.050565778536308274
Quinolinic acid	0.806367	Quinolinic acid	Quinolinic acid	HMDB0000232	1066	C03722	C1=CC(=C(N=C1)C(=O)O)C(=O)O	1	5.40353	166.013915634655	0.01929118110373275	0.020515686951565488	0.02536618465693652	0.026854012425519606	0.024445027422469883	0.021513157660412834	0.027044588194797353	0.021987477262493522	0.026675603368125436	0.025112100858218172	0.02400155336751385	0.02110496680307903	0.02361299865114983	0.025865827873652224	0.029119384047551634	0.024548066009759482	0.03786836538548468	0.028038995138048292
Ricinoleic acid	0.804019153846154	Ricinoleic acid	Ricinoleic acid	HMDB0034297	643684	C08365	CCCCCCC(C/C=C\CCCCCCCC(=O)O)O	1	54.2895	297.24357467663	0.06374574740251208	0.05643242081482646	0.05343040217660467	0.06726105291921364	0.04160433090348558	0.07715835950329612	0.050959513807175554	0.04669615731906396	0.04429205797123847	0.04556439782857599	0.0528937620189061	0.0711287569288142	0.053828339384805184	0.0636536339436293	0.07156566558107344	0.06180083246912558	0.05840189935503732	0.057110031088523104
N-Acetylcadaverine	0.801805384615385	N-Acetylcadaverine	N-Acetylcadaverine	HMDB0002284	189087		CC(=O)NCCCCCN	1	280.499	143.11811860405	0.43456815617193106	0.3173025803709278	0.3571796919202753	0.5054946761909409	0.2896361543217616	0.6661866145512415	0.4600534009801607	0.5843674352596419	0.6827867798757635	0.3757763547301044	0.4983924279168118	0.568700271514795	0.5892240195072891	0.7218469433220466	0.3888381340426876	0.46245567644628066	0.6396973269519254	0.4551666336891236
Uridine 5'-diphosphate	0.796532461538461	Uridine 5'-diphosphate	Uridine 5'-diphosphate	HMDB0000295	6031	C00015	C1=CN(C(=O)NC1=O)[C@H]2[C@@H]([C@@H]([C@H](O2)COP(=O)(O)OP(=O)(O)O)O)O	1	517.484	402.995588699289	0.004114491020875701	0.0025171923949680016	0.0029056264096033843	0.005644387225014838	0.004132241179623434	0.00592734423043973	0.004233219203052353	0.0041487091907569055	0.00397188924769571	0.006427946257242614	0.005452216311878445	0.005669252526778088	0.0049391259847980295	0.004946085208232498	0.007433884974470251	0.0033378528928400928	0.004351601603294384	0.004726425242729656
(+)-Gallocatechin	0.788139846153846	(+)-Gallocatechin	(+)-Gallocatechin	HMDB0038365	65084	C12127	O[C@H]1CC2=C(O)C=C(O)C=C2O[C@@H]1C1=CC(O)=C(O)C(O)=C1	1	68.87835	305.070529049588	1.4723599689971947	0.653655234428908	1.1263053923490003	1.8422282810170814	0.938592929978962	1.8716807927670955	1.5348169742430493	1.262191549904834	1.2081846467228434	1.274566883020176	1.5014240264945276	1.617551197820539	1.3580430359360098	1.429123921059214	2.110457132547328	1.3656960247962155	1.3355661020689042	1.4745045476475747
Vanillylmandelic acid	0.785195769230769	Vanillylmandelic acid	Vanillylmandelic acid	HMDB0000291	736172	C05584	COC1=C(C=CC(=C1)[C@@H](C(=O)O)O)O	1	167.429	165.054989693023	1.8404818595091925	1.1001419386411342	1.5421958718187752	1.9178331853102355	1.3028622213291283	2.1298716338806503	1.8836468782576294	1.5263455260315915	1.6233930812910116	1.6197746908132398	1.8228811136535754	2.190695921084418	1.686504711080634	1.8927100369503416	2.535935833270584	1.8332171828317037	1.7903791879151012	1.6943532573775684
Cyclic GMP	0.783244538461538	Cyclic GMP	Cyclic GMP	HMDB0001314	24316	C00942	C1[C@@H]2[C@H]([C@H]([C@@H](O2)N3C=NC4=C3NC(=NC4=O)N)O)OP(=O)(O1)O	1	345.748	344.040701632483	0.06705449063839876	0.02754350691825791	0.044716308597766534	0.08153833387943948	0.02392317728006062	0.07917195641087678	0.040486319625554996	0.04289667950913009	0.05152694609476492	0.03029120224159118	0.046090836749028835	0.07023404601039954	0.03648356398932089	0.055152645438668005	0.07716114565988157	0.05314391658104625	0.05455826470006115	0.05714887396537024
N-Acetylserine	0.775629692307692	N-Acetylserine	N-Acetylserine	HMDB0002931	65249		CC(=O)N[C@@H](CO)C(=O)O	1	318.7385	146.044968415693	1.92539602714427	1.041065894740912	1.7693854709591292	2.349495383965401	1.2556134870893467	2.556270028099392	2.0484284895512257	1.4573410495497603	1.6316012626216914	1.7938732649717917	2.029690721977116	2.4587003161455923	1.7922725388882064	1.8660478097435131	2.8786503679308835	1.992713279027068	1.92419786445039	2.1436566347516064
(-)-Gossypol	0.765517461538461	(-)-Gossypol	(-)-Gossypol	HMDB0040723	3503	C07667	CC(C)C1=C2C=C(C)C(=C(O)C2=C(C=O)C(O)=C1O)C1=C(O)C2=C(C=O)C(O)=C(O)C(C(C)C)=C2C=C1C	1	470.99	517.190827686317	0.01809110990859327	0.012703242809475579	0.020034606729748505	0.02480996517123808	0.014139761803900992	0.02636324808874099	0.017958326435353535	0.019226099120603645	0.02114223811667268	0.01748589861435059	0.02266236940444892	0.022025004283963773	0.017343884332661097	0.021064106557864042	0.031048628178319798	0.021223126047021344	0.020740709074047577	0.021039771534083474
Allocystathionine	0.760587846153846	Allocystathionine	Allocystathionine	HMDB0000455	10104953	C00542	C(CSCC(C(=O)O)N)[C@@H](C(=O)O)N	1	470.962	221.060064732408	0.14578726210053297	0.05372531126819279	0.1273265910052336	0.22120467032159552	0.08786658472926737	0.24014285254341558	0.16984445449484517	0.12634667086211934	0.14674419654919021	0.11870664269367087	0.17735502403777323	0.20180693584016252	0.14955440637784043	0.15573534988392507	0.2775644627719642	0.15311573317268334	0.17130973495492424	0.1869095691635782
Diethylthiophosphate	0.756997538461538	Diethylthiophosphate	Diethylthiophosphate	HMDB0001460	655	C06607	CCOP(=S)(O)OCC	1	146.2055	169.011155822709	0.08838689978949936	0.10420236953183348	0.1270107722433508	0.10239997765957819	0.15651108903378533	0.09776431181538915	0.14728920909890042	0.07374838372758308	0.09592193994580141	0.12231016036089691	0.09799666939682526	0.1789641323688884	0.16449678283753677	0.0932155267415449	0.13577046806688325	0.07906471474506123	0.1241607134986897	0.12535523713794708
Betaine	0.753628	Betaine	Betaine	HMDB0000043	247	C00719	C[N+](C)(C)CC(=O)[O-]	1	234.413	116.070787781998	0.11795791194059542	0.04761191769907662	0.15006915628708806	0.1657074324266074	0.09741250322168135	0.15682320626775964	0.18545606841372414	0.17260210023238584	0.16393911316589652	0.15773280698353356	0.1824488002700579	0.11195592367249428	0.15861378686003333	0.15258168838407243	0.21311756007449678	0.1428217478199131	0.1478803470155308	0.2007942775212932
Melezitose	0.747696923076923	Melezitose	Melezitose	HMDB0011730	92817	C08243	C([C@@H]1[C@H]([C@@H]([C@H]([C@H](O1)O[C@H]2[C@@H]([C@H](O[C@@]2(CO)O[C@@H]3[C@@H]([C@H]([C@@H]([C@H](O3)CO)O)O)O)CO)O)O)O)O)O	1	473.259	503.163129973211	0.007900133932585601	0.005409492965282728	0.007753135849490387	0.010821892009060998	0.005463422242635515	0.011826171235844478	0.00888820664275728	0.00775360613850055	0.009386234278616908	0.006735389893466737	0.008662830212721908	0.011742829644257257	0.009530799347825344	0.010549991258869946	0.015303662359333307	0.010245119054368305	0.009387960384750406	0.009806012082640134
L-Tryptophan	0.746064615384615	L-Tryptophan	L-Tryptophan	HMDB0000929	6305	C00078	C1=CC=C2C(=C1)C(=CN2)C[C@@H](C(=O)O)N	1	134.427	203.082141118507	0.14432599822308806	0.08802692607274085	0.12914354038309728	0.150740322742505	0.09956534167096094	0.14619026981780978	0.14233713324724356	0.10302449467770441	0.13544720212336778	0.12700039594873846	0.14190094690801686	0.16166382247866432	0.1334626355852268	0.12146481596085043	0.18386873095178838	0.1464009730308414	0.1311837277654826	0.14232578653888603
D-Glucurono-6,3-lactone	0.745389769230769	D-Glucurono-6,3-lactone	D-Glucurono-6,3-lactone	HMDB0006355	439782	C02670	[C@H]1([C@@H]2[C@@H]([C@H](C(=O)O2)O)O[C@H]1O)O	1	476.617	175.024083737456	5.459242890699016	4.000600009288303	5.122210545252778	6.319380816753404	4.395373832136746	6.3288809993920205	6.603588368090682	6.624043912925253	5.420443721341107	5.906849328481863	6.300204842529791	5.824893757727658	5.65938315472854	5.512568678387189	8.901148307232752	5.579602034039308	6.019046255393225	6.239334869966963
4-Acetamidobutanoic acid	0.745060615384615	4-Acetamidobutanoic acid	4-Acetamidobutanoic acid	HMDB0003681	18189	C02946	CC(=O)NCCCC(=O)O	1	391.781	144.065825227026	0.08757180094983642	0.037589093049991515	0.077553393853766	0.10487646575048187	0.052091454183840306	0.10250762290291067	0.08581648155082956	0.07059990743109175	0.07805444311232065	0.07334577364488826	0.08375610937076045	0.09492227464461145	0.08501937567578292	0.079160903608559	0.12614406704001943	0.08666004289169282	0.08638890090941995	0.08995092030717305
Hypoxanthine	0.739816	Hypoxanthine	Hypoxanthine	HMDB0000157	790	C00262	C1=NC2=C(N1)C(=O)N=CN2	1	180.821	135.030157699196	72.20563724294169	44.67443494928524	64.38511866570022	79.39371842370865	52.99463362769419	77.46447335574024	72.60811734786574	59.92786741351245	67.35107431466292	62.21077161117947	71.0148431190727	81.7482720714468	68.34013429573476	71.26764239397713	97.7540888945521	72.19180026259113	71.31089806200167	70.84163494347168
4-Hydroxybenzeneacetonitrile	0.739285538461538	4-Hydroxybenzeneacetonitrile	4-Hydroxybenzeneacetonitrile	HMDB0029757	26548	C03766	C1=CC(=CC=C1CC#N)O	1	35.2976	132.044655968334	0.2145507844239113	0.14337131485577484	0.18760147381026887	0.2645033739638612	0.16977771515781476	0.24801615222899853	0.2152019285445438	0.18672408993756573	0.1766733985305002	0.20976644839158998	0.2174611222881388	0.23604449183944748	0.199325887563069	0.19895968057604266	0.22521494129869152	0.13900423750880558	0.14261494718692838	0.21708750372243527
Citramalic acid	0.735799923076923	Citramalic acid	Citramalic acid	HMDB0000426	441696	C00815	CC(CC(=O)O)(C(=O)O)O	1	530.0085	147.029098440698	0.048611261109855294	0.07474650719158826	0.04946389956565045	0.06217743971944025	0.07055027252268212	0.05530927480999128	0.09209342539797442	0.05079297311620414	0.050080529164923164	0.07586617106200176	0.09374718026479582	0.06916319059956111	0.08245972819763828	0.10809672443881568	0.11248028997645902	0.1147647683580301	0.12337448468199887	0.08754198303427396
N-Acetylglutamine	0.734413461538461	N-Acetylglutamine	N-Acetylglutamine	HMDB0006029	25561		CC(=O)NC(CCC(=O)N)C(=O)O	1	332.2295	187.07198863404	0.20205085598362496	0.1309147400174843	0.19116272661147332	0.2390560547293804	0.14655189167670898	0.23919664274033703	0.19436164335898834	0.1785758168714108	0.17724599456455728	0.17405296636988507	0.21326713815484502	0.24839367585234048	0.19199228131204762	0.22868985961366511	0.2835504447518922	0.20340905894331715	0.20609849215980433	0.21052146849370076
Byssochlamic acid	0.721097307692308	Byssochlamic acid	Byssochlamic acid	HMDB0034262	4545207	C09312	CCCC1CC2=C(CC(CC3=C1C(=O)OC3=O)CC)C(=O)OC2=O	1	316.583	331.119383758704	0.10561086091884594	0.05818238559221161	0.08136383876735724	0.12291005179775893	0.06128670770443974	0.12284120179873151	0.09533673806651902	0.0727391439346899	0.09173264327453141	0.0732177274440432	0.09144261587541046	0.13017620826065082	0.09084026415351705	0.10267817278344271	0.14314778886759225	0.10437966718324992	0.08760424206793596	0.09806079131375162
2-Ketobutyric acid	0.718772307692307	2-Ketobutyric acid	2-Ketobutyric acid	HMDB0000005	58	C00109	CCC(=O)C(=O)O	1	416.525	101.023436639275	0.27119325554635487	0.07846994341548587	0.10976792176355529	0.14766315567046676	0.11285141380943194	0.14001685639198536	0.11626759829658269	0.11080359481645512	0.11701903109268917	0.11956246016049193	0.14106502526162645	0.14451383739581902	0.12952108779304933	0.1337016534357761	0.18270371331501165	0.11429919080270078	0.12215791966384941	0.11451949551765171
8-Hydroxyoctanoate	0.718294307692308	8-Hydroxyoctanoate	8-Hydroxyoctanoate	HMDB0061914	69820		OCCCCCCCC(O)=O	1	169.5955	159.101891877095	0.10944503426541335	0.09200024786210748	0.11936655219102671	0.15987940007556456	0.09517134370669644	0.20067993180726684	0.11745349727544113	0.10338496828316193	0.16303612937619624	0.17183011319368768	0.15044262693010754	0.161375320351765	0.12238629169153403	0.1409134919758928	0.17215628100033767	0.11189399758769385	0.10950951073076012	0.11227319662618158
Estrone glucuronide	0.713064230769231	Estrone glucuronide	Estrone glucuronide	HMDB0004483	115255	C11133	C[C@]12CC[C@H]3[C@H]([C@@H]1CCC2=O)CCC4=C3C=CC(=C4)O[C@H]5[C@@H]([C@H]([C@@H]([C@H](O5)C(=O)O)O)O)O	1	63.83	445.190876026704	0.019881021511675336	0.00802448898695468	0.011914057422476799	0.008982693096208109	0.009424993893862182	0.018072555724294368	0.018048483695854288	0.012662928280722432	0.008918645143124966	0.0144686525495498	0.016022450733518916	0.016512591220709263	0.01146815421540982	0.014139496299633481	0.023227085073845487	0.01922314457083046	0.014651992905756356	0.011526444684879738
Stachyose	0.708230538461538	Stachyose	Stachyose	HMDB0003553	439531	C01613	C([C@@H]1[C@@H]([C@@H]([C@H]([C@H](O1)OC[C@@H]2[C@@H]([C@@H]([C@H]([C@H](O2)OC[C@@H]3[C@H]([C@@H]([C@H]([C@H](O3)O[C@]4([C@H]([C@@H]([C@H](O4)CO)O)O)CO)O)O)O)O)O)O)O)O)O)O	1	511.824	665.215856569863	0.003446081895501707	0.0017075106064649624	0.003352946536526818	0.005075805144237968	0.0023367068513408555	0.004600668865611351	0.0030486731473954093	0.0031516069313981027	0.003233183910822944	0.00407889208164263	0.003818661186504652	0.004723898580546748	0.0036896679279386072	0.004032209853252999	0.0059722733476447205	0.0034567105591098457	0.003514578929529681	0.0040724322457548106
4-Hydroxybenzoic acid	0.698816384615385	4-Hydroxybenzoic acid	4-Hydroxybenzoic acid	HMDB0000500	135	C00156	C1=CC(=CC=C1C(=O)O)O	1	196.8365	137.023623780357	0.08774887791933056	0.055480547668775936	0.06745099040478933	0.10951880403448815	0.07348170337604584	0.10319409975074752	0.09548480262562613	0.06558882529566104	0.07608168421133131	0.07248418673859573	0.09160595937760162	0.09735554121748534	0.07765254460506987	0.08700488906143174	0.14192282855534344	0.08901842423837569	0.08495617791255096	0.09914638977232658
Undecanoic acid	0.684719076923077	Undecanoic acid	Undecanoic acid	HMDB0000947	8180	C17715	CCCCCCCCCCC(=O)O	1	36.4136	185.154203678299	0.12431097193663589	0.13319366581969358	0.09692536406654394	0.09178149338876415	0.10572210240157151	0.09818337761974648	0.12789578575579583	0.10862998342874683	0.08569040001060017	0.05614496958034457	0.1026275039976167	0.15600952214433364	0.09693889892423217	0.11651013240068339	0.11687489886407611	0.08838439009246092	0.0862932924709195	0.08045535642204804
Ribothymidine	0.679674153846154	Ribothymidine	Ribothymidine	HMDB0000884	445408		CC1=CN(C(=O)NC1=O)[C@H]2[C@@H]([C@@H]([C@H](O2)CO)O)O	1	418.7755	257.077979457026	0.8539889042284545	0.4933158112054709	0.7465607316948629	0.9435285054079817	0.5065484710569488	1.0744944473405211	0.764853734352366	0.6640634294172216	0.8375704571453604	0.7131811462644393	0.8648401138161009	1.0200288632973904	0.6968141729503671	0.9082924586753062	1.1170256655955049	0.835045775160816	0.8423109280713728	0.8355512143282136
N-Acetyl-L-aspartic acid	0.673368461538461	N-Acetyl-L-aspartic acid	N-Acetyl-L-aspartic acid	HMDB0000812	65065	C01042	CC(=O)N[C@@H](CC(=O)O)C(=O)O	1	316.3425	174.040059273743	0.022723732866551265	0.018502220522557736	0.02656817873944896	0.020965966337071443	0.026178304265056893	0.021154436228006477	0.027122565296182996	0.02015346969992163	0.028001539171866707	0.019422878970258538	0.02930145830171164	0.030168723767864385	0.0233745530128458	0.02813792939893602	0.02872416654848663	0.02577467307595778	0.023704968403146554	0.01926272876113362
D-Proline	0.673252076923077	D-Proline	D-Proline	HMDB0003411	8988	C00763	C1C[C@@H](NC1)C(=O)O	1	212.5885	114.055128781638	0.9214181594193269	0.3977180077102998	0.7441281544819746	1.3225118362292814	0.6992136781506101	1.2574063310117274	1.1679294426959976	0.9947273946972376	0.8697733226946984	1.044536669381841	1.1764661644213086	1.2856722887942234	1.1436966184389308	1.1279228845344957	1.7943441104657953	1.0440897631840154	1.0713715352686966	1.187994754433663
Aminoadipic acid	0.670686615384615	Aminoadipic acid	Aminoadipic acid	HMDB0000510	469	C00956	C(CC(C(=O)O)N)CC(=O)O	1	252.715	160.060753467425	0.44162113120812657	0.2286813652669395	0.35991378413122765	0.5266505499220014	0.3142695399800173	0.5664329502860636	0.4825495839935356	0.3967202903630402	0.41629324791198025	0.4000943305641707	0.4997643643916674	0.5159759394150384	0.4400539247309822	0.47205671290823636	0.7415170030404686	0.5066013338868097	0.477247424844139	0.46005275137252805
Itaconic acid	0.666707538461538	Itaconic acid	Itaconic acid	HMDB0002092	811	C00490	C=C(CC(=O)O)C(=O)O	1	336.7405	129.018457142647	0.045064880415241725	0.03342526672861236	0.03855197295348893	0.02902543315758869	0.030777332216776587	0.03906006567344799	0.03688442889106487	0.036892444729215615	0.026223043970602718	0.02682656158567907	0.04423517500541366	0.04637697267526963	0.028954580420414787	0.03770354106444293	0.05051651894290039	0.035709615388941206	0.03694667027372965	0.04125764745535452
N-Formyl-L-aspartate	0.661976692307692	N-Formyl-L-aspartate	N-Formyl-L-aspartate	HMDB0060495	88052	C01044	[H][C@@](CC(O)=O)(N=CO)C(O)=O	1	424.4385	160.02447136734	0.4366738754717386	0.18049238548948918	0.38276111654416234	0.40905528176021827	0.17333813425260958	0.46115186435814975	0.28827098432596343	0.21964454282250556	0.3323044620965494	0.23457357113547214	0.30967088325209946	0.3789896211197412	0.2373046769079993	0.2727269073862729	0.4100583427895565	0.321843867760135	0.3215424256685084	0.34232045870287064
Catechin	0.656906230769231	Catechin	Catechin	HMDB0002780	9064	C06562	C1[C@@H]([C@H](OC2=CC(=CC(=C21)O)O)C3=CC(=C(C=C3)O)O)O	1	53.2734	289.075399990497	0.10249656908478699	0.0489029879511205	0.08286350054428475	0.11562275607882859	0.052356645026383174	0.11583022375583045	0.0888692396257657	0.07909849371468725	0.08426481859999539	0.07107033212294923	0.09433919245512498	0.11012974221040848	0.09166255820941048	0.08274022696539794	0.1252017386097842	0.08958904036660935	0.09699675252920996	0.08960916652688534
L-Gulonolactone	0.645929692307692	L-Gulonolactone	L-Gulonolactone	HMDB0003466	439373	C01040	C([C@@H]([C@@H]1[C@@H]([C@@H](C(=O)O1)O)O)O)O	1	136.11	177.039861689786	0.20897370433514018	0.13884833201191069	0.1738315623870774	0.22561233833319283	0.1444751045255053	0.2562169144893272	0.18763807425210563	0.1512674364420629	0.1913926601186662	0.16317013609678874	0.2592085463811828	0.2554936568924578	0.19390751777700252	0.19926250568880785	0.23794560057808734	0.18971808284798652	0.21455055128447922	0.1828399594919246
Oxytetracycline	0.641513	Oxytetracycline	Oxytetracycline	HMDB0014733	54715139	C06624	[H][C@@]12[C@@H](O)[C@@]3([H])C(=C(O)C4=C(O)C=CC=C4[C@@]3(C)O)C(=O)[C@]1(O)C(=O)C(C(N)=O)=C(O)[C@H]2N(C)C	1	484.539	459.137851496139	0.00342949714044062	0.002693996363295964	0.0023201169782717463	0.004603266144092865	0.0022139594384143085	0.004528770849030748	0.004453429987755232	0.004001204413373793	0.003478091668613489	0.0033343324291790597	0.004228315776760183	0.004324977785204124	0.00415516881339862	0.004491230151869774	0.005584108515326218	0.004325188616041466	0.003898394023563666	0.0030075117466900536
Ethyl tetradecanoate	0.641343384615385	Ethyl tetradecanoate	Ethyl tetradecanoate	HMDB0034153	31283		CCCCCCCCCCCCCC(=O)OCC	1	40.8186	255.233050669367	1.2734869304731133	1.7546277508733505	3.2303095916339846	6.155885701401198	2.324559072949474	3.7308578808454715	2.2831532224370625	6.8476233530959325	3.1046850702551985	1.7613206387181366	3.5600140788437518	6.6912831519920655	3.5733496110022354	7.928046321489453	8.387067222982939	3.4803599350385355	4.299537411656264	3.316731594905996
Pterin	0.638826538461538	Pterin	Pterin	HMDB0000802	73000	C00715	C1=CN=C2C(=N1)C(=O)N=C(N2)N	1	201.564	162.041412782088	0.15174105525489176	0.05514719117678959	0.12416092408473388	0.17171951353391024	0.07411252252938004	0.1824157169152136	0.14558546420713353	0.1150254598786422	0.1306184748235599	0.11692566302091643	0.14766783163199965	0.1826210586682235	0.15506384250378938	0.14010278345320465	0.20046253528592042	0.14978604194856446	0.15365534371109907	0.1480545608948312
L-Thyronine	0.63326	L-Thyronine	L-Thyronine	HMDB0000667	5461103		C1=CC(=CC=C1C[C@@H](C(=O)O)N)OC2=CC=C(C=C2)O	1	49.8121	272.093019721821	0.007254008558059305	0.005932142775465849	0.008024594998944673	0.013096158265271749	0.006138629082807255	0.012041043487739815	0.008421911554352842	0.006152276226599956	0.01053289501630308	0.00877405536024711	0.009759249970562855	0.009205207132325003	0.008350620219261378	0.009720538888920228	0.01351879519348602	0.008398616862187864	0.009636649099104697	0.010938000483950858
Glutamylglutamic acid	0.626737615384615	Glutamylglutamic acid	Glutamylglutamic acid	HMDB0028818	439500	C01425	C(CC(=O)O)[C@@H](C(=O)N[C@@H](CCC(=O)O)C(=O)O)N	1	480.022	275.088949984589	0.2650010030755581	0.1537053757910336	0.23187286117189945	0.31310419344876034	0.16952137825060565	0.30510347200655297	0.2469610831772348	0.2314823515764968	0.23188969685340127	0.22221574453724485	0.25370563545948677	0.3017553707923889	0.23136071202761332	0.23460275739553943	0.3559654977351023	0.25994499817875505	0.2542135658134016	0.26672884728659574
Oxoadipic acid	0.624033461538461	Oxoadipic acid	Oxoadipic acid	HMDB0000225	71	C00322	C(CC(=O)C(=O)O)CC(=O)O	1	64.978	159.029148058264	0.09976806977390426	0.06704370579646943	0.08951836189471268	0.09910676680142719	0.07567274399206678	0.08593374757618362	0.0822868392343602	0.06622193328570618	0.08364142431015799	0.07647401159591673	0.09253510610409485	0.13389104155296647	0.0860054257189923	0.07473352643437196	0.1215722478171816	0.06430516300746143	0.0797192987827253	0.07631694997872249
Urocanic acid	0.623031153846154	Urocanic acid	Urocanic acid	HMDB0000301	736715	C00785	C1=C(NC=N1)/C=C/C(=O)O	1	180.822	137.034376295249	0.17105215887617023	0.10882894318650822	0.15364517847164066	0.1908127265217532	0.12470939956970999	0.19491586655471657	0.18725662194753043	0.13555473490757927	0.15700290419000343	0.1527847954305821	0.16839359293959355	0.19844776374445033	0.16739379001570995	0.16954880492228927	0.18603062432395	0.17563277575180464	0.175768134450748	0.17103488830974412
Phenylpyruvic acid	0.617264461538461	Phenylpyruvic acid	Phenylpyruvic acid	HMDB0000205	997	C00166	C1=CC=C(C=C1)CC(=O)C(=O)O	1	98.32065	163.039339027087	0.33751712135446726	1.0183429167002818	0.303794391835765	0.25606747939280106	0.3865864058732458	0.2525810181981393	0.255676128160245	0.24429054448692547	0.33690368854091896	0.3049950600957515	0.35279247791551843	0.37401032679522606	0.3060696029142726	0.32586615302882277	0.28536856245730696	0.3070450822594215	0.28225450698432253	0.22295260592355698
Isobornyl propionate	0.617103615384615	Isobornyl propionate						0	105.898	142.086571427171	0.43755981715560816	0.21803006345347575	0.42179859150479415	0.5999548126972757	0.2670002023131874	0.6942339693768366	0.5077173125622305	0.41155814527025797	0.4221398215403246	0.4153571753027991	0.5193779861146188	0.7318245577159767	0.4946589644022691	0.5512997627944243	0.7643032076387796	0.5057939964453912	0.5822468934375741	0.46867393314477807
DL-Glutamate	0.605749846153846	DL-Glutamate	DL-Glutamate	HMDB0060475	611	C00302	NC(CCC(O)=O)C(O)=O	1	417.6545	146.045174301811	1.1341792219185052	0.5860904629108324	1.1008457368400415	1.1959588694073522	0.7181959270593836	1.377431351403729	0.9826793521626072	0.9099529040436118	0.8308864685729442	1.039483480364191	1.1955588374142487	1.2044738051972406	0.9663159418911315	1.0798309331697513	1.628545454299951	1.0894396998738949	1.0657339830371555	1.0843618348420687
Tyramine	0.602252538461538	Tyramine	Tyramine	HMDB0000306	5610	C00483	C1=CC(=CC=C1CCN)O	1	233.8105	136.075881241158	0.3911130158010511	0.1092555871821712	0.29879165084804665	0.5703327278295476	0.20208261631012153	0.5054436417948894	0.44653920384794576	0.3283634287311096	0.3499433551298959	0.3263430339251247	0.41224031153447777	0.5154839954801151	0.38569973006012337	0.4426085286216874	0.6582965467249778	0.39734395090856484	0.39278922155298507	0.43016367116970644
Porphobilinogen	0.601646307692308	Porphobilinogen	Porphobilinogen	HMDB0000245	1021	C00931	C1=C(C(=C(N1)CN)CC(=O)O)CCC(=O)O	1	286.324	225.087870253209	1.4671363505979758	0.8180820599458739	1.1997822999044305	1.6574949214354666	0.9533220320409052	1.620314675851845	1.4250446896008255	1.216665924162932	1.2578241723156434	1.2668618260579945	1.5070992585646215	1.7134027860274192	1.3400130912905233	1.4969660345054947	1.9373191053230898	1.4362865655475523	1.3975694005297419	1.5322986603238689
(E)-3-(4-Hydroxyphenyl)-2-propenal	0.592841307692308	(E)-3-(4-Hydroxyphenyl)-2-propenal	(E)-3-(4-Hydroxyphenyl)-2-propenal	HMDB0040986	641301	C05608	OC1=CC=C(\C=C\C=O)C=C1	1	120.474	147.044378154939	5.328163052967882	2.71003122522161	4.466545710379268	6.661383247326529	3.4988017720185116	6.075304238410948	5.24882406319908	4.267157179866909	4.788221084065249	4.707938449371229	5.367715932822445	6.041696743339959	5.708421112850131	5.478764510189767	8.591414234739622	5.0266734200249035	5.04710103843365	5.295398869769981
Glutamylthreonine	0.592657615384615	Glutamylthreonine	Glutamylthreonine	HMDB0028829	6998031		C[C@H]([C@@H](C(=O)O)NC(=O)[C@H](CCC(=O)O)N)O	1	438.04	247.093532791957	0.06889001128472293	0.037220348039259915	0.056771443948438666	0.08159482105677818	0.04983286470221992	0.18573889420117287	0.06578098876438424	0.10319739504106219	0.12395973153919634	0.05722403476230795	0.14636563224176286	0.08846098423909499	0.13579072459800182	0.16401625787689159	0.23879324913771466	0.07794733965184875	0.07587844930548156	0.06592569333000939
Trehalose	0.589886307692308	Trehalose	Trehalose	HMDB0000975	7427	C01083	C([C@@H]1[C@H]([C@@H]([C@H]([C@H](O1)O[C@@H]2[C@@H]([C@H]([C@@H]([C@H](O2)CO)O)O)O)O)O)O)O	1	401.905	341.109143665691	0.07739849370066734	0.044977871459076606	0.05735808553210666	0.07688882141869595	0.05243016086015657	0.07630733040571894	0.07191261636448472	0.0584183717088168	0.05668235771579216	0.05357935357829588	0.06908158306044827	0.08749867926674759	0.060270098359608455	0.07155319176332091	0.09585947581136671	0.07178119734480287	0.06868922843831754	0.06871865166166455
Histidinyl-Serine	0.582544153846154	Histidinyl-Serine	Histidinyl-Serine	HMDB0028894	6992830		NC(CC1=CN=CN1)C(=O)NC(CO)C(O)=O	1	378.2975	241.09429873175	0.5144578974161413	0.28369157555315405	0.44790805500200054	0.6166686814663034	0.36764568686158144	0.6164194919876111	0.533375528177173	0.4471999213088491	0.47589136746321303	0.48665295509074713	0.5302594060137743	0.5869046440220881	0.5142595234243631	0.5405066355202532	0.7418817164704269	0.48852555695621436	0.5256798302670168	0.5446453371252982
3,5,7-trihydroxy-2-(4-hydroxyphenyl)-3,4-dihydro-2H-1-benzopyran-4-one	0.582282538461538	3,5,7-trihydroxy-2-(4-hydroxyphenyl)-3,4-dihydro-2H-1-benzopyran-4-one						0	104.468	287.056086360496	0.020773735714388106	0.008148529337264815	0.01849151355380193	0.028589570644924456	0.014849297126488857	0.020675790419028162	0.022455012501214414	0.014670729153395394	0.02196410816869082	0.015006447423154089	0.023691191750409787	0.024786524101951368	0.014584337396153819	0.019940417796638424	0.029682400284062778	0.021903518137463635	0.017737914605977928	0.020492612992697994
Aspartyl-Glutamate	0.581598	Aspartyl-Glutamate	Aspartyl-Glutamate	HMDB0028752	4130574		NC(CC(O)=O)C(=O)NC(CCC(O)=O)C([O-])=O	1	484.562	261.072979944365	0.04859312492340249	0.029148010520022034	0.040667748572171765	0.050497821007395575	0.028076439922153893	0.055392574776257746	0.039657009566379936	0.024076432053831823	0.042430753801286095	0.033944533265480484	0.04429699638630556	0.0469298353050759	0.02266982521319185	0.039878824654384366	0.05649000477912417	0.04499465494206666	0.04020494796943229	0.04118806237155927
N-Carboxyethyl-g-aminobutyric acid	0.575438615384615	N-Carboxyethyl-g-aminobutyric acid	N-Carboxyethyl-g-aminobutyric acid	HMDB0002201	2572		C(CC(=O)O)CNCCC(=O)O	1	271.832	174.076568195661	0.2817882657440004	0.11567612635198725	0.19465021299480093	0.32442507130007775	0.15054453729502693	0.3436308890031034	0.25167855431572944	0.2117810211819173	0.20756651900227469	0.2225677299044542	0.2584086547558559	0.35549424023101933	0.257541417411248	0.27212986102625863	0.4092351621818442	0.2662878850110048	0.25257690561688245	0.26737153358352617
Indole-3-carboxylic acid	0.574244692307692	Indole-3-carboxylic acid	Indole-3-carboxylic acid	HMDB0003320	69867	C19837	C1=CC=C2C(=C1)C(=CN2)C(=O)O	1	59.8929	160.039759655848	0.35471088508992804	0.1636409404004712	0.28910346683931165	0.43090518800171335	0.22079319225768623	0.42211146818242046	0.36877630716780224	0.3534474423707445	0.3049083908402511	0.373799275661385	0.34769208702654497	0.39158596172762833	0.32048120496362903	0.3440370882452878	0.5131213282072847	0.32510498201207194	0.341318340754235	0.3887693428766924
1H-Indole-2,3-dione	0.572748769230769	1H-Indole-2,3-dione	1H-Indole-2,3-dione	HMDB0061933	7054	C11129	O=C1NC2=CC=CC=C2C1=O	1	47.4888	146.024048741159	0.19852200257323202	0.21254336938019458	0.18756974668890666	0.31401242582652683	0.23416488267184937	0.30670548690837907	0.18207989611410935	0.1524505842443968	0.33743575566752343	0.1646313794484392	0.18482734006527268	0.1971888875179822	0.3400805356472891	0.3379165512215527	0.18068359427331027	0.1207543367380131	0.17899898825892321	0.15828395050042893
Androsterone sulfate	0.572279076923077	Androsterone sulfate	Androsterone sulfate	HMDB0002759	159663		C[C@]12CC[C@H](C[C@@H]1CC[C@@H]3[C@@H]2CC[C@]4([C@H]3CCC4=O)C)OS(=O)(=O)O	1	291.918	369.178572341916	0.11498158390961588	0.05601259281796069	0.09282399503436874	0.14053338340729174	0.07629778910015057	0.15179683580987946	0.11992602897481837	0.09575341099886382	0.09665052387476522	0.10840934534665805	0.11575705272774924	0.14421126440941662	0.11587294944954155	0.12181595319686137	0.181007508677966	0.12314698320144782	0.11423575089298904	0.12666104700420044
fluvoxamino acid	0.571035769230769	fluvoxamino acid						0	89.2521	317.114501835643	0.06652279877010968	0.034856293227979784	0.03439645642988765	0.04074234983499262	0.021733009056001448	0.08697176937276319	0.06660956999384356	0.03617712815103252	0.026433224045501313	0.05501291442285616	0.03733704295792121	0.04545061502157376	0.03650018372060805	0.05384155269568387	0.07185465522916494	0.05423663529821847	0.05808856085302399	0.04236261405808458
Ampicillin	0.567500076923077	Ampicillin	Ampicillin	HMDB0014559	6249	C06574	CC1([C@@H](N2[C@H](S1)[C@@H](C2=O)NC(=O)[C@@H](C3=CC=CC=C3)N)C(=O)O)C	1	493.491	348.105228653189	0.01596664437003293	0.0033865939541637543	0.006191859325175391	0.008185653021205268	0.0056486684548806045	0.017703411321931824	0.006602140904263965	0.0058445851735395285	0.00723380573151894	0.004595896674437285	0.009870981039826377	0.007065491364673814	0.006318481261284323	0.00823376311401114	0.007093873696561331	0.007088530233059632	0.0067969003880641084	0.005418270867108813
N-Acetylornithine	0.564105	N-Acetylornithine	N-Acetylornithine	HMDB0003357	439232	C00437	CC(=O)N[C@@H](CCCN)C(=O)O	1	374.927	173.092444843732	3.6514453815591748	1.6888341562182931	2.6180676127866773	3.911106147364517	2.134218302913352	4.018425898375582	3.0818736396601514	2.39838996871886	3.131492020058888	2.544770334904782	3.6711573568928637	4.234827015657577	2.924044130497887	3.344023583059484	4.435238293995026	3.478250160960958	3.424332202677302	3.2875916729254797
Cortisol	0.553186846153846	Cortisol	Cortisol	HMDB0000063	657311	C00735	C[C@]12CCC(=O)C=C1CC[C@@H]3[C@@H]2[C@H](C[C@]4([C@H]3CC[C@]4(C(=O)CO)O)C)O	1	172.8455	361.202597623773	0.019273082516452867	0.02039089281840541	0.030045364555820055	0.03342021091761904	0.021308549154908266	0.040449407184243384	0.026761565981505423	0.018040317089556394	0.020507655157501782	0.023017820001154658	0.025936862141537797	0.027065930306951962	0.023039235919774075	0.02094398903589652	0.03798605483835904	0.031166032015270254	0.028432629728417882	0.027307721858067603
Galactaric acid	0.550328615384615	Galactaric acid	Galactaric acid	HMDB0000639	3037582	C00879	[C@@H]([C@@H]([C@H](C(=O)O)O)O)([C@@H](C(=O)O)O)O	1	475.523	209.029952085575	0.038953219521567856	0.025004242527149438	0.07068643690755091	0.05907792484085932	0.027624830195242707	0.04560955655146088	0.03236110449902619	0.05002419837471214	0.03201756085630707	0.02310661027375048	0.028171767484701283	0.038514422060635455	0.02815340307833664	0.0382674583132935	0.04849608921494912	0.04043591484968317	0.04179303086785423	0.029976189101791024
Epicatechin	0.542437384615384	Epicatechin	Epicatechin	HMDB0001871	72276	C09727	C1[C@H]([C@H](OC2=CC(=CC(=C21)O)O)C3=CC(=C(C=C3)O)O)O	1	514.323	289.072052600689	0.01570580522483055	0.010636232910107138	0.005571333514620306	0.01781625727296993	0.005727955630181959	0.013431274798003595	0.009937249423323951	0.014653800637040366	0.008199333265588605	0.005153995859087796	0.010019304878610075	0.013342840751271644	0.0092733750186365	0.01241825151420182	0.019084142178925064	0.013243999463769612	0.007839322270316708	0.010669371513983396
beta-Alanyl-L-lysine	0.537062076923077	beta-Alanyl-L-lysine	beta-Alanyl-L-lysine	HMDB0060442	440638	C05341	[H][C@@](CCCCN)(N=C(O)CCN)C(O)=O	1	450.5065	216.135070134226	0.3530769628772278	0.24660188248203205	0.28000664186133944	0.3902972337206635	0.2660630602407634	0.40606464505399437	0.3375602704186731	0.2972019508191255	0.32474681361455954	0.2839767225217014	0.3600674675488267	0.4170885848303862	0.3148000104037116	0.39069613361500255	0.4979823620141675	0.35251835441876783	0.33569039129332623	0.33696001089510874
Dihydrolipoate	0.53479	Dihydrolipoate	Dihydrolipoate	HMDB0012210	421	C02147	C(CCC(=O)O)CC(CCS)S	1	175.056	207.050646836861	0.19041516658388283	0.1400695592033321	0.09039425417899406	0.07933646380917034	0.10354678745820367	0.09763206365983522	0.10203925590083697	0.07765699670360351	0.09727558229335367	0.14351049990753403	0.10076486033861576	0.23430285508603121	0.09320742942654596	0.11124669573294126	0.10928297416170359	0.122230237026657	0.10064857529385389	0.08674546253628522
3-Hydroxycapric acid	0.534506692307692	3-Hydroxycapric acid	3-Hydroxycapric acid	HMDB0002203	26612		CCCCCCCC(CC(=O)O)O	1	102.549	187.133467099486	0.23252251330368	0.15514048481871492	0.20220540660710348	0.36270188315967583	0.14679013246516315	0.45372453243722766	0.23443764174421186	0.23593501185555604	0.2870077690325789	0.28011209688344885	0.2891045135944702	0.3874415068516996	0.29404947805894666	0.37536659599589645	0.451876635507774	0.29573555017672276	0.2899469789676832	0.2911108502198889
2-Azetidinecarboxylic acid	0.528708846153846	2-Azetidinecarboxylic acid						0	209.904	100.039475297618	0.16754777804891197	0.18547228206366673	0.1390680103854334	0.1506072592911387	0.1634076309824086	0.15607750707616844	0.13748093556513175	0.11235947580849724	0.1279759370442996	0.140974151371708	0.1133086976593133	0.13378430368690541	0.10613207937339321	0.11271092940963212	0.17335142882247118	0.12292115646241848	0.14920063327931624	0.13196295556774176
Oxoglutaric acid	0.523028	Oxoglutaric acid	Oxoglutaric acid	HMDB0000208	51	C00026	C(CC(=O)O)C(=O)C(=O)O	1	390.657	145.013423035946	1.360441073716789	0.5386654097309579	1.111064821949858	1.2711601969310475	0.5979495776299701	1.4291675680512796	0.8739876013037693	0.7544485480946281	1.0274315139954593	0.7645518882928671	0.9914710111030458	1.1848767103268218	0.7839228732065769	0.9103240916325501	1.1929659929850955	1.0789558283016722	1.0417210841308076	1.0618380421366935
Desaminotyrosine	0.516073615384615	Desaminotyrosine	Desaminotyrosine	HMDB0002199	10394	C01744	C1=CC(=CC=C1CCC(=O)O)O	1	67.7585	165.055038772236	0.3501340942475879	0.1738631032517234	0.28261538612235537	0.4326033010299326	0.22594308183804335	0.41941121593423875	0.35852503004433567	0.2934147837392472	0.3713952189632973	0.3000844844165862	0.37895502604196485	0.35471966032124713	0.3206039361700596	0.2977811413383256	0.4720171670053761	0.35922233801992354	0.4686263691383934	0.3478949865671937
Acetylglycine	0.50889	Acetylglycine	Acetylglycine	HMDB0000532	10972		CC(=O)NCC(=O)O	1	200.4475	116.034416291202	0.09181210408964079	0.06509121885561979	0.07862588570234536	0.11183610623789235	0.049879448476119574	0.1334489888148755	0.11841257331233132	0.06226393077745464	0.07523473082420157	0.08104857509206168	0.09950113284977005	0.12794863266957382	0.09289357689846811	0.10002587845785844	0.17622639045914543	0.08509656042114784	0.10445412702609286	0.10854563596832031
Marmesin	0.507177692307692	Marmesin	Marmesin	HMDB0030786	604512	C09276	CC(C)(C1CC2=C(O1)C=C3C(=C2)C=CC(=O)O3)O	1	26.1769	245.083666343959	0.6695172763993018	0.11192471563119925	0.5328252998878664	0.948621644648841	0.30314526028407146	0.8892485240986722	0.4489900151149946	0.4744202842026839	0.4473744801228063	0.33617073380144513	0.7640070201607603	0.9117393164395056	0.6370125371951874	0.3716953209526333	0.6788210751342214	0.5530538103594345	0.5663241533875694	0.6055788462171157
Ethyl glucuronide	0.506065153846154	Ethyl glucuronide	Ethyl glucuronide	HMDB0010325	18392195		CCO[C@H]1[C@@H]([C@H]([C@@H]([C@H](O1)C(=O)O)O)O)O	1	66.63615	221.066540203638	1.3516492711070094	0.798190044648249	1.1326622129980728	1.6184056539606595	0.9313356179088275	1.5921644732928515	1.4199276146930342	1.1077526820464536	1.2193488691069438	1.2367962617568669	1.460302726882909	1.664081118382782	1.2661558083017932	1.473745806037137	1.931409909051176	1.3993504540471853	1.3567047563897745	1.3465694651144677
Uridine triphosphate	0.505298538461538	Uridine triphosphate	Uridine triphosphate	HMDB0000285	6133	C00075	C1=CN(C(=O)NC1=O)[C@H]2[C@@H]([C@@H]([C@H](O2)COP(=O)(O)OP(=O)(O)OP(=O)(O)O)O)O	1	481.145	482.961824495596	0.005022604841724298	0.0028271077006546816	0.0031512148077856945	0.006009455731014099	0.004518532777534421	0.007516228131895666	0.0037718299410856426	0.003739180979109832	0.005516094844312931	0.004017974855039823	0.004801820920908539	0.0073565416755338175	0.00405436859132215	0.0055883621489036615	0.008288251961272228	0.005780905979217362	0.00542733544460495	0.005121035839491024
Diacetone alcohol	0.494535538461538	Diacetone alcohol	Diacetone alcohol	HMDB0031511	31256		CC(=O)CC(C)(C)O	1	72.83085	115.075503603564	1.3291998220984493	0.6527935036425816	1.075451531657574	1.4865660778961964	0.9013900603566274	1.5453872106556168	1.2079851520389917	1.0266877359571636	1.1366943950531712	1.12138963297606	1.4124232938815386	1.5986518756080346	1.1777155869273739	1.3567838147268783	1.753286769341665	1.3137143158645852	1.2599900132697117	1.2302089994831114
5-Methylcytidine	0.481610384615385	5-Methylcytidine	5-Methylcytidine	HMDB0000982	92918		CC1=CN(C(=O)N=C1N)[C@H]2[C@@H]([C@@H]([C@H](O2)CO)O)O	1	336.714	256.093931982889	0.2046333659049577	0.13099195348362425	0.16156184236793233	0.21071574168069498	0.1383989817125055	0.23599491479574997	0.18140139631932495	0.14734562004761736	0.17110221093171585	0.15570435228669102	0.19198269392220718	0.22915596372521194	0.1601051508856736	0.1667728889628921	0.26334693844734935	0.16710792293167978	0.1848440948969688	0.19435897068090105
Deoxyadenosine	0.476298230769231	Deoxyadenosine	Deoxyadenosine	HMDB0000101	13730	C00559	C1[C@@H]([C@H](O[C@H]1N2C=NC3=C2N=CN=C3N)CO)O	1	223.4155	250.060017346679	0.008544395217200082	0.0041105663767941	0.00800270701402198	0.011814300070481851	0.005840342088540058	0.014391494132833454	0.008511551027659955	0.0071649583642096224	0.00987702525475842	0.008079599211915992	0.009341038009645263	0.014194187442910119	0.0074297765356111985	0.008801047278447596	0.014801417540855824	0.010809236594013444	0.008731990846404608	0.008440437112481321
12-Hydroxydodecanoic acid	0.467129692307692	12-Hydroxydodecanoic acid	12-Hydroxydodecanoic acid	HMDB0002059	79034	C08317	C(CCCCCC(=O)O)CCCCCO	1	88.0034	215.165094026001	0.07716608310889435	0.059845839250765406	0.0638468558685534	0.09226500048244203	0.06733055934044908	0.10929796424102055	0.08065205690334148	0.07558747665816835	0.07453721776780754	0.06893101490687532	0.0781692810254284	0.11199410719385372	0.077865264479939	0.10284343986141462	0.11182828599731577	0.08797659189580138	0.08232028596108457	0.07041066250617499
Glucosamine 6-phosphate	0.464598769230769	Glucosamine 6-phosphate	Glucosamine 6-phosphate	HMDB0001254	439217	C00352	C([C@@H]1[C@H]([C@@H]([C@H]([C@H](O1)O)N)O)O)OP(=O)(O)O	1	438.646	258.038769364848	0.0318199813313396	0.014061125559427247	0.023503498103908928	0.03689172714654532	0.016369316025044378	0.03570546416293754	0.02964641184402623	0.021829645116651433	0.024259120674505294	0.02257192440391388	0.029252343953402087	0.03964507163941057	0.027973796645661346	0.030413618780347998	0.04232571656149235	0.02799106462013915	0.029029132504091868	0.029638182742429284
Dihydrojasmonic acid	0.446328769230769	Dihydrojasmonic acid	Dihydrojasmonic acid	HMDB0033601	107126		CCCCCC1C(CCC1=O)CC(=O)O	1	116.4295	211.133732354216	0.046083320536734806	0.03149960378711414	0.051199464913847095	0.07207650948086976	0.02970365341502732	0.07400211614409344	0.04444582829420437	0.03973515176670116	0.04221706740012619	0.040943769584992906	0.05554121206389053	0.06776690034500005	0.045407265496192145	0.053618763783933786	0.13561035895853732	0.059107695976180916	0.06049323806626222	0.05707691391947281
Argininosuccinic acid	0.435892153846154	Argininosuccinic acid	Argininosuccinic acid	HMDB0000052	16950	C03406	C(C[C@@H](C(=O)O)N)CN=C(N)N[C@@H](CC(=O)O)C(=O)O	1	393.979	289.115632827679	0.0519563645186651	0.027599146269172536	0.04229847107314408	0.053320313715371305	0.037355802386235426	0.06515124365039975	0.05610714266347194	0.042115916367868045	0.04858966559948297	0.055671276653578766	0.06621536399530543	0.06202610146091786	0.05339747534569124	0.05966213699664395	0.06866206799147398	0.06266602635720758	0.05360969888863424	0.05763104436418754
Deoxycytidine	0.422468923076923	Deoxycytidine	Deoxycytidine	HMDB0000014	13711	C00881	C1[C@@H]([C@H](O[C@H]1N2C=CC(=NC2=O)N)CO)O	1	212.271	226.083219750507	0.07002915519454128	0.04100649458063307	0.056110950581572325	0.07484070389212898	0.050179169067086034	0.07730250397682469	0.06339925780976607	0.0551741417027277	0.05976331252678463	0.060232880195148365	0.07031208132564848	0.07651710069578198	0.06602474679923237	0.06779793040706072	0.08808685194869316	0.0666019878733185	0.061965376932368414	0.06344986978504208
gamma-Glutamylcysteine	0.422396692307692	gamma-Glutamylcysteine	gamma-Glutamylcysteine	HMDB0001049	123938	C00669	C(CC(=O)N[C@@H](CS)C(=O)O)[C@@H](C(=O)O)N	1	458.438	249.055138002214	0.011001592757135916	0.00785150021679651	0.01129111211306093	0.01381892659196441	0.008273090981379128	0.01174682740536034	0.010715127927450364	0.011273546262260091	0.01020212931068052	0.01022998830160499	0.01139450263653997	0.0136825988989847	0.010844138432018082	0.012310375742550903	0.01403909573833501	0.012517046368481362	0.013255159000615396	0.010352863115574162
Limocitrin	0.420987923076923	Limocitrin	Limocitrin	HMDB0029516	5489485		COC1=C(C=CC(=C1)C2=C(C(=O)C3=C(O2)C(=C(C=C3O)O)OC)O)O	1	291.92	345.05963047147	0.03906116548910846	0.052284776005709126	0.033910461670242295	0.026273958581442457	0.036610086289489585	0.02997930179588938	0.0309308127508575	0.028181080082120596	0.05148454331214325	0.031784738857444046	0.029201740947515768	0.04009269034372798	0.03491597158590307	0.0380689231191878	0.018151636100621583	0.03539945867554397	0.032912028610545895	0.023691754324851138
Quercetin 3-arabinoside	0.403952615384615	Quercetin 3-arabinoside	Quercetin 3-arabinoside	HMDB0033795	10252339		C1=CC(=C(C=C1C2=C(C(=O)C3=C(C=C(C=C3O2)O)O)O[C@@H]4[C@@H]([C@H]([C@@H](O4)CO)O)O)O)O	1	58.2223	433.074334940835	0.006608583229487533	0.0032343264346704355	0.0036860057221961453	0.004005549995218164	0.0030761326987540747	0.0072277587835414105	0.0032082342364722935	0.006210757396928094	0.003355432298520427	0.004025428348568028	0.007290538119305705	0.00432024611625671	0.0039657898346019595	0.0071424534295744324	0.006815303985395629	0.006407428949931338	0.003549214137193416	0.005691597003158405
(Â±)-Tryptophan	0.397677461538462	(Â±)-Tryptophan						0	72.24975	203.082190959499	2.638773266194284	1.5683510312111755	2.2007183512048485	2.929329175345461	1.770956547826317	2.886799612730609	2.300227800578098	1.9218396989576803	2.3525651519310697	2.2267973514120447	2.6628450337880074	3.0799549838902864	2.20905808031458	2.8321621678337174	3.2048376924787183	2.6285805788486964	2.441028279613826	2.4447666779516704
8,9-DiHETrE	0.395425923076923	8,9-DiHETrE	8,9-DiHETrE	HMDB0002311	5283144	C14773	CCCCC/C=C\C/C=C\CC(C(C/C=C\CCCC(=O)O)O)O	1	45.4172	337.236327361365	0.04274819712909909	0.07758116793334935	0.12420472095370884	0.17831323834671212	0.08959991588321574	0.08494392818506549	0.07976550530357757	0.16705047034203566	0.06922432160325907	0.061284053063673835	0.08362635457092323	0.16591496884513424	0.08364815734077276	0.1960301738493958	0.19652208802082863	0.12351849507302305	0.1249449671697782	0.12605331011192722
Ginkgolide J	0.383914153846154	Ginkgolide J	Ginkgolide J	HMDB0029605	163776	C07604	CC1C(=O)OC2C1(C34C(=O)OC5C3(C2)C6(C(C5O)C(C)(C)C)C(C(=O)OC6O4)O)O	1	498.17	423.126717952659	0.0030214459425517725	0.0009938928838058758	0.0022896869496622303	0.004443322236390025	0.0016366293349250334	0.002844066886430777	0.002857213982545818	0.002214621733165299	0.0027038321421634054	0.0019320680686721694	0.0031302352494038525	0.003710739165134487	0.002371014907497217	0.0026464613160458775	0.004881610119625481	0.0030549461616742346	0.0026160652820336216	0.003011083174197413
Xanthoxylin	0.375293923076923	Xanthoxylin	Xanthoxylin	HMDB0029645	66654	C10726	CC(=O)C1=C(C=C(C=C1OC)OC)O	1	152.877	195.065857682817	0.10466797674854295	0.037254823556381336	0.07460303224720517	0.15519884168260706	0.0723384270449636	0.1440311511881996	0.13403937551873232	0.11519153026300279	0.10673181450674672	0.10461852358750605	0.12274911823842513	0.11567875124695456	0.1282833170912557	0.12763930431750908	0.18394208895316558	0.11515218793181148	0.13689938022847697	0.12919659168180253
D-Galactose	0.369721653846154	D-Galactose	D-Galactose	HMDB0000143	439357	C00984	C([C@@H]1[C@@H]([C@@H]([C@H]([C@H](O1)O)O)O)O)O	1	67.7573	229.020577762892	0.018256647577639805	0.010804138721516938	0.011374040894446743	0.013268831552923768	0.01053118930846951	0.016180374829905052	0.01384055873007	0.009504609602419344	0.015750293904662944	0.008878255618085031	0.013874489159368257	0.015339349507358305	0.01411082932882665	0.01644897986727619	0.017170065483885222	0.010972943062787453	0.013485920748586865	0.011321935464557325
Isokobusone	0.334619692307692	Isokobusone						0	44.2864	221.154507213674	0.30855941782581126	0.38451375787765946	0.294193324018544	0.36710907090293615	0.22697416244144047	0.7400015200394566	0.2603761318200156	0.32723360121266926	0.2775140390626174	0.2202627397621011	0.25846858670115985	0.4161618658198935	0.396619797415866	0.33651616115189936	0.4079760048146269	0.5351730115135408	0.4031650447887347	0.3838034677001107
									310.9995	225.087898114974	0.46448005585523067	0.2535437928700504	0.3903034524019792	0.5690492349456056	0.3162113800237554	0.5286390667545878	0.4610625386612482	0.37360204089650945	0.39797194479963993	0.4092650135235729	0.48550891980342936	0.5428251502037797	0.4329343560768285	0.483965220216812	0.6724189423736374	0.4731144539434904	0.48484397747375724	0.45377268893459616
									233.295	98.023775649321	1.3266686970766894	1.5638260379716966	1.2940230074917063	1.2937935523764144	1.1072243475344477	1.5198740907583428	1.3727839058145275	2.1051288000259185	1.1939555978386958	1.428442204539345	1.4363117345067862	1.8457834970476763	1.3135386878210074	1.8550311414372067	2.9058716075918274	1.0969624089769456	1.2908560331666712	1.3403511467846072
									102.549	389.270342787081	0.07553796898411354	0.05667968191120207	0.06216863452978378	0.08201187142188279	0.05047416576642457	0.09724519092836299	0.06861187384528573	0.05690610702026665	0.07029916009755552	0.06244281948924897	0.07441046878476866	0.09968395776363462	0.06086540195722468	0.08151208186171438	0.09391816989230334	0.07598063624899414	0.07210381763682687	0.07497695054583652
									278.544	116.049671435949	0.3467600543664569	0.1566334825501954	0.2770784736705926	0.4353774413201921	0.21322846599723203	0.491667600858873	0.3945174134972787	0.2951583796083117	0.35652824045575965	0.27582606218818245	0.40154330993383286	0.4659020406216862	0.34727390645589895	0.4561804476452782	0.5964553922882818	0.36951167665422363	0.36929835405335265	0.3966426658433167
									58.7667	241.073117281007	0.09339434310830738	0.05247472781508357	0.08398972720147335	0.1120580180673318	0.06537502660331632	0.11347761902489137	0.10732766811330667	0.08867142079759081	0.0988362249475227	0.09958003010697267	0.11715763419291246	0.122134080650121	0.0932998979241088	0.11158880837877784	0.17306391032500984	0.0993252339645791	0.10244787278278433	0.09851315568696509
									150.644	281.089480396913	0.46956725154345824	0.27546499307872263	0.4294126116056188	0.6096220428546184	0.4178809054042991	0.5910428765201614	0.5948864384366437	0.4728942431689461	0.46797167505960025	0.5329650971881112	0.5585862529076734	0.6018719436162615	0.5922395060877319	0.5456501282188795	0.7765038358869961	0.535597853449104	0.5315626360500669	0.5703956638574869
									387.299	167.996586916295	0.06349047379339649	0.032204524947304414	0.04756596713637836	0.07921629334502651	0.04345817151960791	0.07080055924893387	0.06708021062223272	0.05456072776477686	0.055577082705840955	0.04850603847671843	0.0639434174640225	0.06709272530555568	0.06182185016453426	0.061277502269751774	0.0910152934184973	0.057734068128286	0.054125412439788814	0.059569486960844055
									422.1905	212.140324268014	0.023164407810537132	0.018560145791806468	0.01818967730125838	0.024448461194136902	0.016876773616088973	0.024933970484578984	0.02396684662531322	0.02010686627048988	0.0209481947735326	0.020497205626790603	0.022361859275778318	0.0250142892080841	0.022373408979060774	0.022372639636776263	0.03479728627345289	0.02246295379048592	0.02386471965885657	0.023145073594333185
									389.522	162.03023164749	0.052863382333601716	0.06673947619882019	0.05656375756290512	0.04770637449813425	0.05989760841000136	0.049662545210494444	0.04564713798107806	0.0801463781698401	0.05621658084630941	0.056728801119412274	0.058564393221206955	0.0577511850590806	0.08240809552883896	0.05301996689664299	0.05802019681984748	0.05711180517352415	0.05388837479048021	0.049492904958177174
									151.764	151.050578308605	0.29694471106711273	0.2501042176531957	0.26278205847216474	0.349556245837868	0.2181557227306057	0.3394908717349506	0.29300484553255773	0.24910889219393312	0.27543375480759974	0.26552609367619084	0.2981029821931333	0.3498216842955901	0.29444425105203675	0.32201663341910697	0.41846905073471535	0.298749870381083	0.29867802778270486	0.3009231845869936
									460.112	629.25979425886	0.0027642839092592427	0.0015093948630617129	0.002270376836137446	0.0035824632060101236	0.002144623008418067	0.0027539346964057117	0.003591653669982035	0.0014458264831731682	0.002425773051573075	0.003916134651198185	0.0040864002941614	0.0030331697200584986	0.001975388484826769	0.0034063163670948623	0.0068788183705204954	0.002616494136737406	0.0024765503402290542	0.0024642013016526665
									29.48535	411.185221837791	0.016614501832655677	0.01085784749385524	0.01293354205464807	0.015185321095821528	0.010585901779501304	0.019944845051308165	0.016373999760526246	0.010229215419843736	0.013312893394298694	0.013385690089680803	0.01355914377916586	0.019928341411903555	0.013099009275049147	0.016758283901989333	0.017616319868185563	0.01842709675395238	0.013050749069251966	0.014901071047830188
									333.369	551.295692049877	0.005296088608314493	0.001893688492054798	0.002600367364833825	0.004875049951681495	0.0033352429079768734	0.004846489710768376	0.004125050326101368	0.002765024801315505	0.0039623484881477445	0.0029005737674165106	0.0035812505442123716	0.0041726517396826505	0.0032267677943383544	0.002998013607233508	0.00568425943575244	0.0033329731124398247	0.0028593999987203108	0.004812615250822644
									24.99845	265.147978882151	0.23414402610542245	0.136047161856132	0.15269182262115147	0.17616881595199754	0.19877666443830153	0.215261598872647	0.2753228811360046	0.22326753909300934	0.22914265036049034	0.21443968304134745	0.2926046533817801	0.20155710369192215	0.1983957262306442	0.30732271302562164	0.5095744541578326	0.23530501895849723	0.20124274352985627	0.22763740466180388
									409.767	490.216195095331	0.014583277838116276	0.008569532521173165	0.015674111657705266	0.050532570030731895	0.00997767884410609	0.03541774007849976	0.014775118935509047	0.014598377925578747	0.01313848151314606	0.015428351926654855	0.025464974679545893	0.05631154723531793	0.013604834841600308	0.015233168080425094	0.026897270264326412	0.016547869593724705	0.02484301793100678	0.01660596388887446
									265.067	133.049719365352	0.15013446738327832	0.11931341336179443	0.12829859507867902	0.16020230231452978	0.13710423248804376	0.19433258802495157	0.15326906161397125	0.1607437263658026	0.1699358419975352	0.15610285209365327	0.37971564499769495	0.20181117484336306	0.1767254230923645	0.1728698339744166	0.5359280615986326	0.18363502101110987	0.194411409116876	0.14273990131288697
									421.0855	543.242958899618	0.022488752407548128	0.008708378886905243	0.025035849640554386	0.02372313458232386	0.011915000142764032	0.02485103812382804	0.019813251554763614	0.017294824414753374	0.019297376357606134	0.026057637814336527	0.03648349766615659	0.02607348132056432	0.01906626555852682	0.022967121664527638	0.03157077490058348	0.02036790575005457	0.02315628491446327	0.022711200768534955
									339.0085	339.096701635306	0.2098541554067366	0.18214125681925283	0.18802811949294193	0.18612069799824246	0.17010902784986576	0.19221762333632658	0.1951015352360825	0.16445572993563118	0.18751202302173162	0.18226777996978635	0.2011036522992436	0.22005936068563536	0.1745637252379618	0.19725993546438372	0.2498150790650709	0.21498555488478174	0.17813704350629145	0.20218830778555533
									454.5645	171.005762808087	0.4005913085195375	0.212490562294342	0.28700769475734617	0.46446286532363523	0.2714993133515323	0.4711279547754275	0.4091554773566139	0.32871566368799343	0.3996233576085482	0.38319152268520423	0.38334478499812136	0.46653584223146843	0.45243497335905286	0.47319711442365353	0.6014081501237817	0.4217720819203275	0.4018152482165398	0.4019338062648473
									43.069	162.055340855611	0.21177784300695124	0.11594143819568666	0.17392744591897033	0.2418403955958026	0.13183806815515672	0.2479933471369336	0.22263561326112113	0.1729713570335923	0.18854645912548038	0.1812738157307394	0.21909365952147256	0.2635088411052041	0.20333675291066788	0.2157167101923751	0.3120939273675675	0.20959803487341555	0.2270710541752298	0.20564109633090816
									419.92	584.278162905444	0.0033864118240387606	0.0016263572647378457	0.002823702964469182	0.0038937781464607486	0.00173303371202902	0.005064948995513961	0.003300412534768895	0.002657956096043283	0.0048912134560576935	0.0032365066687460534	0.0030138633168598863	0.003743433043275641	0.0031832989663159745	0.004514839646614478	0.005955195188722305	0.003597085502539729	0.0030650947527282543	0.0032996106819939025
									418.7755	539.211919414256	0.0039928363742933876	0.0030623626826768616	0.004287397469095106	0.004546291818403179	0.0023030799240808934	0.005484938023278592	0.00458618782010863	0.0034693999540516456	0.005234480602201693	0.003993921110244298	0.005031679604209297	0.006407913597008691	0.006151306147490854	0.0046574285138819	0.005434928065731869	0.005101540256374052	0.005821191909174417	0.00512725913093413
									272.9525	564.247225569801	0.03484206719336464	0.01569016264433272	0.030176571080891654	0.05090435118852721	0.02022834859031687	0.052584473101577996	0.04667120674370519	0.03203502894339571	0.03377378620648103	0.030475625689318917	0.04175888067850774	0.04870027474838231	0.03972730652799153	0.04545287813465007	0.06594182598508828	0.03873808953349362	0.04314942040207022	0.04115332614319253
									368.734	569.258653303666	0.022348220237996326	0.010389535866987525	0.016370231176330245	0.023543222627512066	0.010694892359330488	0.026075042966287532	0.024319231512463502	0.016804087298091016	0.018276488916295564	0.01592926291882563	0.022138456470893696	0.022448082426449287	0.020763061552776883	0.02048181447185361	0.029148262795110784	0.01913044178842364	0.01739786416882262	0.022455686168800424
									403.031	501.232171759054	0.00980231685963023	0.003804756014612224	0.007295686891579247	0.011973202740888414	0.005343809604777013	0.011614268082513441	0.008290426316859037	0.00674048738314828	0.008001108876375874	0.008465806900145716	0.009778845853427994	0.011405244014439252	0.007810508756631569	0.008000252133095812	0.013170416245233116	0.008949164968511914	0.009560690502575195	0.00960085196928946
									422.186	565.23755827697	0.005041055378170498	0.0008247935881179915	0.0032390336571216953	0.004871706826098668	0.0011593575526058799	0.005820168056678537	0.004253834702556803	0.0028934142391769486	0.004275860140541646	0.0032193175576961572	0.005735296557684891	0.004620681866857374	0.0035212797380384884	0.004428644655253094	0.006897776117280953	0.004594588126022703	0.003807483610170714	0.006415067179923109
									333.186	513.268294907378	0.04218848612997384	0.018558633409341725	0.0351123106784314	0.05267151317957815	0.0267038184682514	0.04939118791742345	0.037616967042093837	0.03436811179237796	0.03792479508748304	0.029833342843701833	0.04008447661276565	0.047696710364662796	0.03546742924779519	0.045188386321617105	0.06299966387030118	0.04553450472204648	0.03895805442589467	0.044540165023015686
									41.9531	185.027320210796	0.41624664364288055	0.17841591614350652	0.31324475208483893	0.5107998954508273	0.24014882685828068	0.5193753390791724	0.40448410954785435	0.3164784839363383	0.31516311120996654	0.3302896622239001	0.4283375594857381	0.5215110206752966	0.3451852458305655	0.4534635847863614	0.6323863133648289	0.37463566432648326	0.3815559924246349	0.4065775655563982
									66.663	229.180721682065	0.0708654639642405	0.053348312481296886	0.050494998308106886	0.1013096128305431	0.06500355241507953	0.12101353064255256	0.08310781127175193	0.06388247431932982	0.07205004447159022	0.08396100616166037	0.0900830357972218	0.10512163209225328	0.09295903292641897	0.11276972909046205	0.1223915154909155	0.0865500038929384	0.07452648018293191	0.0795771972850545
									382.803	488.236912190877	0.02823227236859268	0.008630873281193973	0.018992405348168106	0.03559737923464736	0.01574606073790368	0.03842563176172877	0.027769905169533805	0.021310906569996606	0.022325395700323592	0.025348404659216037	0.02625495479895647	0.0338855981796732	0.025999344250755386	0.028051605958996566	0.08570649186438471	0.02411862165485933	0.027204043361115773	0.02698957258954906
									266.1995	488.216128706854	0.017742757686862405	0.008276224499083816	0.0158112000245177	0.02219206817496077	0.011179202205008896	0.02310688912699955	0.017817813608325194	0.012312577680278304	0.014332373377586314	0.013347015855812633	0.01817771830636295	0.019035660359989236	0.018109231999617788	0.018261815572539794	0.026176561865487568	0.017345459169649993	0.01679201914818589	0.016454397838635657
									300.795	555.315363883255	0.025159178419900643	0.012110078064350362	0.01994873877483017	0.030493417945202966	0.016936412687560916	0.027619652177617214	0.02822981999356233	0.024928482376519536	0.018753417406493143	0.024015628140317855	0.032005361913376676	0.03614993839296486	0.024441496562072344	0.02604515930234092	0.04698575043636103	0.025565478736503684	0.02814809563681207	0.027034174098328645
									451.653	488.200561858971	0.03915340108063729	0.02249904443991732	0.03900408899853124	0.050326436847074815	0.025090912397027383	0.04863829598049117	0.04541422151438671	0.03801126232978111	0.038680958785309756	0.03854061453488605	0.04764549626678148	0.047863824433768284	0.04121565983127346	0.043988065341045095	0.05913186662551352	0.04111029562647879	0.042709292598529264	0.04412915526017609
									374.9245	449.202381713529	0.012704535056352825	0.006225597428022343	0.010985827048954632	0.013756890228598986	0.0070057176797135795	0.015411348696439913	0.0134619645314117	0.010838497261928905	0.011635049292499252	0.010855166304286961	0.011848831573635395	0.014603081193879148	0.01286327334702861	0.014129004132669536	0.017507728024657807	0.014080831439329849	0.013455029988318847	0.01500880030703532
									234.788	270.109830413889	0.02453520465037718	0.018319858565537323	0.01943853141182619	0.02612541464346629	0.015125216792355694	0.0212849917665788	0.01791687343688598	0.01617303161054544	0.016338915106643974	0.02007466942295664	0.019598424951032346	0.024180860197092664	0.022618373656898137	0.018413515498785782	0.02543031486097653	0.018249110811107163	0.019107537629114688	0.021794246501716855
									346.8855	529.264110637633	0.052585257283004984	0.0267251497148619	0.038761035285486356	0.07249357177671577	0.03175298556106154	0.06756822359959336	0.05669707343295718	0.04806319309995436	0.04680670329125346	0.04608969838724632	0.05574803696124506	0.07299367452841067	0.049822203922749324	0.05650218253498325	0.07845079276902245	0.05685438163468799	0.05476787389045049	0.05753869694956958
									169.6025	333.088412277413	0.12653591775973733	0.08704482482308966	0.10203597145864801	0.12891449962590917	0.08265350161007343	0.1375683623150476	0.11842276986433528	0.09976008534784231	0.10546505533552387	0.1004597702102587	0.12348029058675415	0.12926505861167248	0.11032364647594331	0.13026342684856032	0.14663573991493428	0.12294545554635196	0.1106327583821483	0.11735525681409248
									184.0195	245.093239616815	0.20531606010494666	0.13764554822656117	0.17262630212919752	0.19097305947527862	0.153385241516623	0.18444778511217536	0.3066890358599329	0.15671307977192236	0.2169471730913209	0.30206665543673283	0.21307894777600497	0.25825608159260566	0.18809005230156062	0.20439978910210085	0.3145471921989759	0.24970834668064673	0.18227789577883627	0.2275476426292078
									330.9335	471.283108230506	0.007022789359834026	0.004168267825369912	0.006594346217192072	0.010189341330835709	0.004858371090855983	0.00816507901664063	0.007067646962383374	0.005107411035226373	0.008260726283345128	0.005217108228319463	0.009257742353450707	0.010058994359769325	0.006260106584331121	0.00885209503181604	0.00756533200174453	0.006490318908746218	0.006681315769635929	0.008541847701851936
									80.15205	257.07803732318	0.18917124788296255	0.13105672623325818	0.17371558305821508	0.2285439751384491	0.19497996777235127	0.23644886722498265	0.25562826115264353	0.19562416140186742	0.2233710235777431	0.2353479667449058	0.23248928785648396	0.23969135411493964	0.2643809869093831	0.22809128548221505	0.32773344857889897	0.22462560476134072	0.21705565239627758	0.2302157578035786
									400.7815	489.2037080083	0.004919879444254208	0.002835850810329326	0.0031891995122076086	0.004094561950184247	0.0025653545869102545	0.004771933013650028	0.002667817857852648	0.0030619813370747857	0.0031934071262901403	0.0024042805169201607	0.003015205388187839	0.004327096049089962	0.0030188057479904064	0.003264470325285485	0.00514296737212987	0.004249301262083162	0.004875590716051324	0.0037324912981706922
									229.171	334.17777654638	0.042068273327299746	0.021597601976451424	0.030765231506291766	0.05634598741487369	0.026426378667080495	0.052739029076538345	0.045282592608854366	0.0360111305955074	0.03840388389102827	0.03368491546058549	0.04685528482137977	0.05446482905958327	0.03760886441433776	0.047549844464718556	0.06129232169444049	0.040892672021568904	0.040457477438981516	0.04381695580388266
									428.996	503.212058566128	0.014381865298603658	0.022670325880994716	0.01303299894220736	0.05584520636486612	0.012078970662103896	0.019740255841768393	0.04753619462474784	0.016165623114279316	0.04226243376244676	0.014029806913902636	0.014837286191030918	0.017321929942843567	0.013901732361684379	0.0494325313267013	0.08314163749973726	0.01748026721015749	0.018975813707951168	0.01723064128525675
									318.814	501.26862547473	0.02404932226532523	0.008797722235478452	0.011057228519342724	0.02636965079087212	0.01597297864113968	0.02704009636931652	0.02344529282510229	0.010544482001535445	0.01588240503325654	0.01240917679755979	0.014945494005187037	0.02217767930729116	0.013153349391417832	0.019768573961062918	0.0333236231258296	0.01711808250387404	0.018394391014805715	0.022925661924659935
									456.176	502.216793357855	0.054861137711256565	0.012530462902863162	0.017528369722146428	0.06559183059413637	0.014737737036999874	0.027720888434014948	0.024232193127569693	0.022257573917561148	0.022781685220554706	0.022202329654581222	0.04332111878116079	0.03453442906397338	0.051832939004428286	0.05907893375956101	0.030809653045024192	0.02409861631479433	0.025080154934078055	0.024347815933941645
									389.533	460.20554777503	0.012091791308743771	0.0032747640589379516	0.008362991409118857	0.014829824669658667	0.004908745475177321	0.019163347656559613	0.012612440395953379	0.011513280883909818	0.014842404271723642	0.01220921700109391	0.01258916141040026	0.01230514621291182	0.010425837434576393	0.013804612576595791	0.0204207373340707	0.014648219521422578	0.013957899740204378	0.011830558574015538
									367.0255	542.258820245545	0.027020136846810414	0.007945585672165285	0.022102429993528912	0.03501031919360987	0.011648591019064973	0.036639806775825554	0.027191959345197504	0.024391801037073377	0.024063266718082288	0.021475729876742223	0.025010032078969503	0.03675741913307335	0.027680376718410764	0.03160942389700815	0.04562751553243066	0.026966446447441856	0.0237774067452675	0.026363572483397418
									377.171	495.258265853807	0.02060462552318817	0.011254650661638999	0.01778354117770099	0.025003597568098883	0.014491142541222805	0.027941195804955448	0.02198147006589985	0.01562035077954058	0.01878251786732107	0.019930661472106093	0.024090784516695114	0.02645680112894771	0.020860274054744155	0.024015533506452767	0.03397128395976044	0.024612463052516336	0.02210608788914238	0.02113220620966682
									498.155	474.221734762846	0.015150222959109054	0.008864588876639606	0.013329462602534727	0.018069096773150238	0.0121520784857757	0.015899900995370825	0.017607957303355782	0.014056843104289505	0.015930645155404235	0.013644569045877351	0.013964840865715138	0.017577262147880492	0.015250345314107289	0.014365015710939592	0.01971572223301063	0.015258369735646836	0.01474617150086813	0.01425131249971623
									335.63	554.304205979549	0.005508946160339625	0.002504266648325183	0.004925734972986303	0.008792448911131541	0.140015815550452	0.006653206164941096	0.17163027325081276	0.17817963452531643	0.004784183766226565	0.006580824549262067	0.0057375329897072	0.006647475648378824	0.0056054656690273175	0.005957737275458591	0.007803243820853917	0.005450129682880877	0.006150084159605518	0.005989890292251057
									332.135	426.236636479083	0.08709540879894306	0.04312563905720944	0.07218842947131354	0.10868961974729775	0.05279070330567503	0.10325803003026625	0.07918153824581818	0.06782274401992701	0.08260620123974563	0.06577056419403876	0.08659802352407504	0.09871275631038331	0.0770723382039298	0.09441758071427417	0.11966725735370908	0.08331278933721945	0.0815826889315696	0.08086319226007427
									303.171	525.232230890717	0.0031587840610729965	0.0020621341914762764	0.003678809871169263	0.006633140563736204	0.002682422365124628	0.007621096630405279	0.005265375300187209	0.0033469366377593124	0.005433446457222129	0.0040525564761616515	0.004455145136076108	0.007967269819540034	0.004136370672833709	0.00504410865115684	0.0059831762278937115	0.005050822353174097	0.005465934053614744	0.0049798378335635714
									109.4455	187.041402998601	0.04153209860065974	4.961208924851476e-05	0.02653801205690713	0.08737748605583373	0.0021566720764973875	0.0623901509675702	0.013098117398780425	0.0113653770631451	5.104067414552297e-05	0.005883592277944546	0.04299056292519772	0.10700146786895838	0.0351838202064463	0.008200280752168077	0.01728085649741965	0.04388688975149378	0.034079457736249395	0.038383941680038496
									370.423	465.160640769432	0.005783415623845241	0.0031209462327386702	0.00558041842284283	0.007821728491154341	0.003557977527734147	0.00903971925071666	0.00851658480227723	0.005030875714946683	0.004668813703326082	0.005058393373375288	0.004744899179174605	0.00960146681770837	0.006734921342446952	0.006891453730935753	0.010842497663166669	0.00783008775543308	0.0065207758904916495	0.007691246446535246
									325.523	210.017088964727	0.04296242251200998	0.02041280741586337	0.030780255266123994	0.052537703564145104	0.016064416986703585	0.05240885700720574	0.03786260507474263	0.030422351447161006	0.03920616133724925	0.019605937992777715	0.0476301926128495	0.06087474595586484	0.02644929486581065	0.05080208011188568	0.06341435735045828	0.0424507295941625	0.03771086791789263	0.037339398802092076
									154.034	347.104014652386	0.20348922009250758	0.14413569677093077	0.1659465308067688	0.20370266526432476	0.12546149100840448	0.19073524394414684	0.18145635505674143	0.145355653384446	0.180273586408001	0.15249027190012537	0.1818390469924088	0.2032376840238504	0.18194635634770492	0.2177855432272738	0.22906317445749638	0.1910975646937972	0.1978847681237049	0.16491750202044272
									234.824	247.075654289813	0.027555131638410953	0.011815711336704962	0.022659561612452032	0.03360315628435412	0.016064837655035365	0.03767955360718232	0.03287513622947496	0.02345113645152298	0.028235072817353313	0.026142499420677198	0.032260584237855515	0.04073043371599009	0.030410777441789237	0.03530979261905104	0.05253131513035488	0.03292273764193884	0.03277911108756045	0.03407803142547189
									399.6465	474.221459111528	0.02504918072191029	0.021528495423104633	0.02027318656607029	0.0397745341043674	0.01954142802955787	0.0329053406591415	0.022776038051023937	0.018133779857926188	0.03281633051172957	0.01879203090219374	0.022933420938694153	0.03302599615753035	0.025614767369841383	0.027537172101007472	0.04224935899792951	0.02212021373385203	0.026823172275719884	0.028368315713200566
									451.591	501.269295284352	0.006130949887008853	0.004491640448759791	0.005047808548838153	0.009268397060101326	0.006573772790643041	0.009010407417863481	0.007525417826058568	0.005598364327899505	0.006918569458831957	0.00800987226829401	0.0073573916784208165	0.008040187654147173	0.0068627297737575196	0.007869639696260542	0.011163159234172923	0.007108605467942045	0.0072318995877120006	0.00744465788334114
									346.882	509.273742897961	0.008784353097785027	0.005553865600576124	0.008417582346317008	0.011655783574147557	0.007314834112915818	0.013899044558996316	0.010487883418488005	0.009093528296446537	0.008474587052527226	0.00895266182376285	0.012240049927599616	0.012795506428478026	0.00996317885679209	0.010875731805738913	0.016979982090612536	0.011461156196207536	0.008813615533280993	0.011630976286857435
									152.77	419.161720476719	0.00967207775176424	0.003534878007157334	0.007469663810660853	0.007351502110477387	0.005689968865511489	0.012334115543953021	0.007961920047890177	0.008278052605158208	0.009157316371471411	0.005915443149598754	0.007204350468512925	0.012542995619062513	0.00598094748736136	0.010381124179024157	0.011672911144257342	0.010104554050888111	0.009037757573222128	0.005419546628688851
									322.163	550.253039787234	0.05936917703083363	0.029610621759441836	0.04072222675482602	0.06243573628070215	0.03726824386865058	0.06377035850905255	0.050010383571745545	0.05339005810984614	0.052899416812095534	0.045072926210652266	0.05164010299412579	0.06577818013424892	0.05061403564037323	0.055237994938873665	0.07656335623073822	0.051314028514244964	0.06053715398398109	0.04898155479781394
									382.2235	504.231942744768	0.00813670732707	0.0033113203027826626	0.005497633037213546	0.011762667563217347	0.004736761898563761	0.013783517152079481	0.009095165721464259	0.005389236565609864	0.009253964622026071	0.007681676700941205	0.008285176381427076	0.010985912655402956	0.007351715225028526	0.00921229089454512	0.014849921268852135	0.008810364174272696	0.009062902248296428	0.008828429109133363
									374.9245	560.240496645962	0.007714060968868652	0.0033924736048758846	0.007739701461594929	0.009726909547646675	0.004829909512868867	0.013502507439215824	0.009016157900725954	0.007034040378494739	0.008073233001165454	0.006983591349496341	0.008506351363533894	0.01115689647209837	0.008019682552290328	0.009894230786149818	0.016733480804713676	0.009532131873319269	0.010469367718280397	0.008461473780608079
									385.051	901.407389763184	0.0019507303772407125	0.0007642646341744785	0.0013654177763319608	0.0023363636658208114	0.0010847888588895918	0.003057007653984334	0.0017237528856340533	0.0013455101454178135	0.001869425540676797	0.0018180359953947486	0.0024634545774475315	0.0016828237598639105	0.0019871264735742884	0.0026405442218999813	0.004278433475560355	0.0025977431966091986	0.00275252629906211	0.0017202059359373394
									90.209	109.039817358237	2.296543224490124	1.79656970999502	2.0274692377793437	2.21221075067836	2.066991910973369	2.4378523404740093	2.2396225970195682	1.8907627494834656	2.2206634144521122	2.153965579288543	2.48390549268815	2.501189938363267	2.185020004610797	2.346071290791119	1.4143431623822154	2.1360557925470314	2.1064097160001745	1.9655659700252746
									275.482	458.262545809496	0.0811158897186944	0.032501323737878604	0.06402877960394035	0.09997593793253957	0.04664418326711091	0.10469060592519501	0.0796613041319321	0.06810996464764887	0.072073662436387	0.09645347252133682	0.06545573788635482	0.12164893718859396	0.07719512995866337	0.08303759311077041	0.1257597468095269	0.0667095520623104	0.0812341789134495	0.06627185338628212
									391.7655	521.273850257355	0.007290279135428799	0.004825456599968683	0.004447482333413503	0.006188857282682187	0.005244682539232333	0.005724177745498117	0.006771378443304725	0.005531464514690659	0.006114863618646949	0.006234836085465625	0.006566612757147814	0.006736513637131526	0.007427461139748752	0.006625149405500495	0.009026080053296338	0.006400598814620309	0.007151924756259884	0.006554791977338679
									295.269	390.141339526928	0.023311729789061417	0.013140031932765103	0.018176781357003995	0.02718696225346521	0.017047969092675783	0.022791451209306462	0.01946302530172383	0.020659918637930926	0.024621274752533517	0.01818049258618277	0.023320770066466396	0.03430173569267998	0.019515689878479053	0.02007524466950233	0.025367347663609697	0.022160754896631406	0.022464968092420372	0.02589172008818924
									204.05	343.213150028266	0.0133821637709246	0.006006998321124344	0.011474428999396222	0.01969973248992278	0.007511492244632513	0.021648908937860045	0.015912153334791148	0.011991390089318398	0.013634711978732023	0.011752415706248017	0.012885075301435726	0.017591134168343313	0.011481718561611442	0.014025405896269673	0.027419676064057586	0.016542823913264372	0.0144127519398879	0.013003457642791663
									302.06	515.284154611118	0.010398738023504337	0.0046358785565513575	0.007768127007566684	0.009666373117952138	0.005206086452154179	0.013882994382281329	0.012209438087643527	0.008775038919721034	0.009183207654389099	0.007750991787928541	0.013311285300639115	0.015811488135761526	0.007079731349531054	0.014892907282423774	0.016028075097197975	0.010928751331809702	0.011486614829393204	0.009968611223379463
									458.4275	461.190100219619	0.042986798986155476	0.020430467032233654	0.029770890311613903	0.04957306268698347	0.0217418362839453	0.04870126935432638	0.036350485858809345	0.03165095009683384	0.03561659413671922	0.03183842182451301	0.04521263193155705	0.0511705861494473	0.036661005984638284	0.03952758765982165	0.0533114801911076	0.041940626196982765	0.041721041514409106	0.04402976175166034
									404.15	483.221577134842	0.11084700679619856	0.048050332623869395	0.08927605466574727	0.1245536504343429	0.06584415480284674	0.13604190131106772	0.0616088073740316	0.09078152222230979	0.0910045635409246	0.09131286304683753	0.10995645742110498	0.1270409211972817	0.10091961510337302	0.10687944006457083	0.16550960487507146	0.10516061190352168	0.0967008819515191	0.10898093597356276
									388.411	554.259065661446	0.03577771276260311	0.019356641136704822	0.026980866578477085	0.04385517432394324	0.023218510167618743	0.04072442365109968	0.03358261829556047	0.02517402359152817	0.027366861931050812	0.030079087982954594	0.03302672341087339	0.037208634876874674	0.03564025756659817	0.03652915413719113	0.050063384206801696	0.03499153494629319	0.03542930092073108	0.03091665810412861
									373.7995	516.243144143701	0.021575160431676177	0.013411923593661258	0.02091862264696885	0.023706588413753227	0.01754964061044361	0.03249722468638235	0.02583565931296594	0.02335795313499994	0.0317620049783688	0.01844382122712899	0.023244729274770476	0.038824730831796175	0.02482470207499687	0.025920157657497916	0.04052737949022151	0.02708732141760464	0.02490291809771689	0.024321130721111715
									372.676	558.27408864144	0.042235823175404905	0.022964122468212732	0.03372874933877329	0.047579514464558895	0.0276919052531072	0.056327503253713135	0.04567777886677838	0.04274837765529878	0.04649359439480824	0.03828399994829427	0.04952297570323028	0.05468740355061175	0.04452198648158661	0.04714378718887177	0.0652221348922424	0.04436218479338004	0.05048749866159464	0.0529255309451562
									348.008	458.226870100315	0.02297586160544729	0.010492801221965067	0.017256558020868465	0.03254938114937975	0.0153517604842842	0.027245856254319894	0.021207761036900134	0.019688449032471755	0.02100500575416152	0.022148994424899468	0.024764121863369886	0.02811883457477142	0.02272091255873866	0.024253546676739453	0.0399053713097962	0.022816804260742132	0.024489377481282562	0.022445900150068747
									459.605	474.184917033592	0.017025128235990325	0.009731344196586885	0.016198383312906926	0.017636866602473808	0.009786113036602272	0.019822367420227714	0.017170938847070105	0.015395895577046164	0.0158926915740761	0.015701530092458223	0.016473112726322015	0.02041687234388211	0.01597496014636712	0.0177312313353346	0.021171617061783457	0.014970297168583306	0.015610978933093692	0.017338284223307087
									290.8015	528.283425026748	0.1903132234797392	0.09906153386052922	0.15099547067869484	0.2362043103824974	0.11822945217974425	0.22780332945759904	0.20177595427208825	0.15388659604926422	0.1639901055742774	0.16976032255939041	0.18861444597261082	0.20482720698965812	0.1822202823327714	0.18909381632531688	0.27994746814593224	0.18944706298164912	0.17390571257233436	0.19119790564812494
									407.531	417.199854160971	0.03679788397423886	0.006716543063698236	0.029639598622906767	0.03231083514215341	0.022151879472309774	0.031770395802095557	0.03793735460915453	0.031270074248209864	0.034210484012901755	0.023329743616433352	0.03594421025622499	0.049506197887936025	0.03627538804098305	0.034770548413949526	0.06392682460181669	0.03964125055139883	0.03673049329167391	0.04192451683946442
									377.1765	523.216409749161	0.011200636299337503	0.006098229786656682	0.009512927004411923	0.010781416335548608	0.007118265855272019	0.015459734188898866	0.012004090037627911	0.007878355172032983	0.011556723884674085	0.01037339591054172	0.010435212877291539	0.011343284093518128	0.011260360555218866	0.012915081909535251	0.016341521999729304	0.011244464445297368	0.012521969109581185	0.011453481785391208
									345.752	502.252959699261	0.022159122573149503	0.01316896922860691	0.018232095664544153	0.031053849081025688	0.012637178456865697	0.028348215896594395	0.02330227642301908	0.019615661539132762	0.01926943952577094	0.01977225290607553	0.025261238143207573	0.03034849182464793	0.020872289542383907	0.023707701405933385	0.03204844704842234	0.023424407275275578	0.025546766784328566	0.025217793487194665
									274.006	163.017700134136	0.15852170371506805	0.08683368125842775	0.12877848261284017	0.19245092519919602	0.11153030948575732	0.19507592283903002	0.17837250597907578	0.1414740165717807	0.13467949415195082	0.1607535664744525	0.19004119779562229	0.27171931419140943	0.15919093116974542	0.20191920974928715	0.24696825070130315	0.19876914282950667	0.15779811478844685	0.16836864625619233
									483.4155	433.158360087042	0.026419384061738806	0.014658657746199882	0.021939584432858036	0.03442157576593514	0.016535564621848374	0.030633512606351304	0.025653524309093356	0.022004914688874142	0.022167459025095666	0.021904145735956504	0.028695771075177613	0.026597925975320975	0.02334408596038044	0.02715681736888854	0.03919839401254627	0.030719050913191187	0.022469110753440533	0.026039169981245554
									440.254	542.247920955745	0.008221285969954108	0.0031551943124909472	0.007039828843087092	0.00934104329050595	0.002406906281173836	0.007577071862134276	0.00642744926830133	0.006860794609725787	0.005665779243451973	0.006277438847888112	0.0071703336244440885	0.009890242874388671	0.007567004680834241	0.007938713150821555	0.009527757681900534	0.007583663488531233	0.006748927870514878	0.007388433852953299
									346.246	446.226165288235	0.014711682885119887	0.008516996025108211	0.014034246239499152	0.026662756584596024	0.00961697800321022	0.01893367983626687	0.01511955496408036	0.01322323738257591	0.012300197407792857	0.014137509637373553	0.016858975198151202	0.019859941938300273	0.013408128730455495	0.014741968688627462	0.021838893898226207	0.018018748450910782	0.015355954595701434	0.016378634231531717
									440.945	474.257909192596	0.00625849677352779	0.0038177634318321283	0.0066405550673686526	0.009682136300186177	0.004113799274311171	0.00811324278372411	0.005115070203055014	0.004257573200571703	0.0015362707773080926	0.006341853772909753	0.004900967303155422	0.007288573703133522	0.004706394980916087	0.007700800535581885	0.007555170540238728	0.008207379391114622	0.005983431780538717	0.0052824108441792495
									461.846	431.179038114826	0.02559820166601926	0.011378463895557972	0.023986973604115516	0.028968214911634163	0.015548669661530512	0.027300304452086952	0.022590660164419157	0.018395407178674335	0.026026984704041186	0.024026194330203844	0.024187671419953902	0.030392184409895173	0.020435534541208507	0.02338256714988997	0.03417597020141668	0.024953141434609066	0.023034726466262756	0.025432389638794028
									290.801	477.247463538822	0.006244369211877574	0.001821289183334818	0.005031237382036098	0.005561086592928694	0.003701907039993385	0.004934037160553607	0.003354714026655993	0.004523299284655287	0.005110704531477584	0.002789352324059867	0.004450123224989731	0.007095381290415274	0.006092533581305372	0.004681466936167933	0.005739899006345367	0.006085046698558824	0.005717294832643107	0.004457025334358096
									404.1595	497.285289750432	0.008670825866334851	0.004341493167748631	0.0064777643026020385	0.008322201112804168	0.004465959944844251	0.00776638534206172	0.007445906612967781	0.005482002245245664	0.005526734268379155	0.006148496885645553	0.007228494576683513	0.009279524805868267	0.00570216266576168	0.007056874560236157	0.010941399118842898	0.007226118275976201	0.00626367902279779	0.005862246101477756
									101.739	277.144854417217	0.028453429513321346	0.024689291163942258	0.026379651524846313	0.03743759250494019	0.023921218009923636	0.045885338004487776	0.030814804395826657	0.024001201967461784	0.028146105200219207	0.0310479241388956	0.03402745345403373	0.04166959959814477	0.02794575098168989	0.03304534620828401	0.0401317915585074	0.035114969170283165	0.03393754534257249	0.03619492932317054
									369.301	468.221618132386	0.00663027179749293	0.0030726487404544364	0.00479059112107437	0.007314324853751573	0.0030018710182609944	0.0068081722784052055	0.0060813199610994665	0.006080180930478052	0.005486718078934633	0.005565092334318412	0.006363666276941694	0.008495847826282887	0.00556072734664447	0.006295872831714732	0.008363696553117386	0.006710875089373537	0.005757834503472175	0.005103701204272392
									281.4485	359.15062614794	0.3961751881352493	0.30954045986335504	0.31589396101941275	0.38350077562115176	0.2807478291477762	0.41985374497572076	0.3754958798465868	0.3426224008932176	0.33399186219985144	0.31317363418803507	0.3542722456850489	0.4530157144652766	0.4011309637409704	0.3961774041918116	0.4978380562791214	0.38806318426508973	0.3454343349922262	0.3360907640321685
									97.11475	193.071301561627	0.10756385844196488	0.0933835106376873	0.10271764885595458	0.11073229927507736	0.09305823961541049	0.11856746398483885	0.10377375860073662	0.08709687028716176	0.11021236510765461	0.0957958275409498	0.11351419637378989	0.1333033519480945	0.09958060378519276	0.12430022760963408	0.14879978443492756	0.1058463570504053	0.10438329671666736	0.10177903837811816
									370.4185	497.200622144156	0.1032955333445792	0.05025109299669421	0.098320258240356	0.1381408336862533	0.060189314721986895	0.14271424587575904	0.11435811531708444	0.08336517890697538	0.09935207557805109	0.09344412693452729	0.10856084398926165	0.13060179887137233	0.10853290850030572	0.11596109107978773	0.1727715230815419	0.12950061008156194	0.10202764062946465	0.11878600691430685
									457.2955	505.19094865547	0.010539607404705715	0.006686823373451421	0.009084282486439308	0.011657644983933835	0.006047586944440429	0.013844402117776771	0.011872561975856167	0.011239059585887156	0.009108947488608687	0.008990196802009512	0.012170635810170813	0.011689446491867107	0.010304060906733322	0.01217518726415193	0.014290508956080895	0.011568640402214517	0.011056652404044626	0.011037892730767726
									351.2555	436.194301294146	0.018314626550192697	0.008685531967816747	0.012062316773460988	0.019862094179211	0.011366279986599462	0.021164082475195363	0.017463471202215253	0.012606726141398147	0.014935331814389885	0.013971575639274241	0.015850154029303246	0.021219819943219573	0.018392004786172127	0.014829332575490775	0.02447980721226679	0.019256465447290386	0.014538771910540196	0.014216461620207805
									139.4755	433.176266560472	0.3273826462155819	0.11608528537785133	0.24090567585070174	0.360897445075647	0.13973098175749943	0.31910749682418077	0.2905104891546114	0.1839131105594809	0.21108682309344354	0.16015618973323265	0.2581961504806108	0.3518778026740846	0.25626546661959754	0.3788075304578767	0.42179207173057837	0.316405908196775	0.29050085891582594	0.27830940676135607
									245.959	187.041459887098	17.10751589249497	8.621991640953903	13.44935182487038	20.791728038725452	12.27994265287963	12.049315309762864	7.509974465401983	8.430451584045382	12.600643393826932	12.45088068512849	12.039487205776028	13.590485387133587	17.895813963259677	8.112055950024507	6.455313202039639	14.813728478666077	16.056362045652783	10.66697065928503
									397.3945	444.210902727066	0.06846212402453054	0.022193172686505325	0.051954166684137985	0.08689896538248221	0.02813914044385031	0.10521504385414499	0.056996765961841014	0.04434950524641426	0.05048328664118459	0.052157407423943467	0.06655317351927459	0.09651392609468086	0.061630625605072716	0.070702206643488	0.11744160091695899	0.06544634174715827	0.06533052556517657	0.06481836567199062
									256.086	500.309914766088	0.007921964030760464	0.00454848396653099	0.005909101287878386	0.012923514907473238	0.004783244722889414	0.013504062833723742	0.012788661629936308	0.009110808659177645	0.009311725690207844	0.007353096615230415	0.007899689001580031	0.012438175993142047	0.009856361676416193	0.008247962386814635	0.012519397475384305	0.010541169068748179	0.012781576417206633	0.01191788194864491
									211.716	105.000599410577	0.09269189688067754	0.04709613457921781	0.07848787889801583	0.11626370572424503	0.06497802106344808	0.11357414840635875	0.10056470021175287	0.07926483078529876	0.09375077651513157	0.09754777312990869	0.10519949097773541	0.11925260565653109	0.1005689167241397	0.1062402112028686	0.1543234262242132	0.10524627478633974	0.09521135262951827	0.08969726655771872
									428.977	544.256871334159	0.005773088406059119	0.0034371824867640887	0.004606232286055665	0.007055045258245982	0.004772391635887399	0.00731779519347795	0.006053140104559014	0.00533665124679058	0.00530187120997169	0.005599706523418191	0.00562351852270251	0.005830025144258573	0.0052385694768264	0.005871780194612926	0.008982450870298166	0.0064337243590782325	0.006616048282852253	0.005754591239065731
									413.6985	453.210963027667	0.15872855750513232	0.08571697252298593	0.12864893827664045	0.17862726489775416	0.09472339567511613	0.1918236672746738	0.15871855123268566	0.12105438198009807	0.14160747603342252	0.13051338653003972	0.16133693640657595	0.1845958629983826	0.144898967825698	0.1828824215476568	0.2312183973475691	0.1551494798524563	0.14813065147094434	0.1562994128156744
									389.52	327.181896384683	0.10113426354770257	0.10621645517904081	0.08823440206249866	0.11320621242258455	0.10759862578861577	0.11256785477839464	0.11136559198320196	0.09488260025558184	0.16767950906495083	0.09739619974814039	0.12220810922639752	0.10766439480378363	0.18638857989445182	0.1143559784474728	0.14005379125846346	0.10432217478972218	0.11764341256963674	0.11411105484803331
									240.406	762.383725312334	0.09478090166156673	0.04811900421839136	0.07302162826821353	0.10641577638362244	0.05802838084931911	0.1107930722310159	0.08161238002458987	0.06946886743030455	0.08415650254634449	0.06606047889690204	0.0818443575574779	0.12627737915852455	0.08018369394216712	0.09576365494829542	0.12965179404080873	0.0975672325274625	0.08378415098801807	0.08906161460570955
									424.448	460.20549716804	0.034792351946406945	0.01553143477149462	0.024359275227639705	0.06142749433578409	0.021711197911845375	0.05659614613585829	0.034480856371933	0.029397721046929184	0.03291115285228752	0.02804853126913651	0.036482096085529686	0.03932419377751127	0.03565459261057245	0.03273926734672309	0.057123805242206775	0.03134523855909334	0.0522742253746944	0.03620937256035233
									343.513	395.205088590444	0.058481028828454386	0.036383580334291	0.05262513135268564	0.07270517024271136	0.03757808579179392	0.0785325782422356	0.06588556251158374	0.04593274855868786	0.05629778278608429	0.0527207623530883	0.06684243972847409	0.0753254010073798	0.05397367371599667	0.06859577947467699	0.08445445745727122	0.06988842656705024	0.0607250478033636	0.06689274742093379
									300.876	306.033294920657	0.2851240154893302	0.19478125582371436	0.21136742353991547	0.2662653919638867	0.1842885269032164	0.2719791774058998	0.2643512576097668	0.2151033357125419	0.24560842660652937	0.22840807176025935	0.256641101336478	0.31407582177124105	0.23259557938597336	0.28405877595026324	0.3305777107994567	0.2538621920340022	0.2559115116173036	0.2466119858713557
									238.193	374.172558318569	0.08367084951512013	0.04016834212986326	0.06163393436358657	0.08180384289222188	0.05052123612712724	0.08926153394292748	0.08142466491928402	0.06253727472803161	0.060093206219266185	0.06731053612254242	0.07085438855242711	0.092244790955702	0.07048821548272098	0.07919843235089888	0.133392575068836	0.08260812280203865	0.07700204394874408	0.08286084370735686
									72.8389	575.248016454798	0.0013989868289750846	0.0023392390527278884	0.00042642852949962336	0.0026915627564866253	0.0019149330557226489	0.002939397644315268	0.0030210296984340816	0.0025197146390908273	0.0019740782627398123	0.0014573454979577417	0.0012498980018450366	0.00045553398020131924	0.002891537562900411	0.0009902210663389774	0.0031230112676371943	0.0025358708512790286	0.002859476822013522	0.0027633504778399524
									239.271	471.2616542502	0.04247606953477974	0.021552054753832872	0.027749003450688637	0.045101785816079716	0.023571706928190914	0.04491588533158986	0.037564981436000254	0.027644537123676007	0.03518120348337347	0.035418438340854924	0.040072660091527476	0.05095194198703406	0.03553902947265483	0.040110053917781836	0.06086150019353403	0.04594276256739422	0.03374028414167962	0.03832019900488267
									455.705	541.227620045147	0.034515728014815485	0.019648048728369356	0.030184504699709458	0.04611354043474447	0.023879695110031865	0.0460624905590186	0.03969648794562034	0.03295116369355509	0.036053179331704856	0.032159220885337236	0.04253239917320715	0.049982058846741124	0.03405667075950343	0.035603684871141406	0.050292744014967486	0.037882396700083726	0.0380717379385157	0.03913888244324716
									36.3282	309.171251618325	0.28943820839043827	0.30582780658899966	0.24899153700913976	0.29554403834805787	0.2873088391705414	0.3407859011869859	0.24602736339274905	0.30344048583805516	0.2707251918788004	0.2863233363401288	0.23966221878268573	0.31780111279080886	0.2897405098164188	0.2608343408008065	0.3748759397442716	0.19382471752252886	0.22070941961029616	0.3103648763680493
									354.714	381.189897537034	0.21616498578239138	0.11114120596431558	0.17652158460746326	0.291002065378671	0.15539421379764184	0.251195424386328	0.21325504979709892	0.18091784592244625	0.1833061580846413	0.18023755733491906	0.22652834228921231	0.2654730625067118	0.2138284286368457	0.22366853208238532	0.3297420246700792	0.19879895370396233	0.20736458098776425	0.22987432073854136
									84.0954	347.101646723048	0.05457237853490752	0.031790347281532044	0.04651626998374243	0.06821940812374082	0.04261949096448208	0.06775315315782376	0.052761140180057724	0.044398310912805716	0.05676944657635466	0.05062172087597734	0.060724170042040185	0.06580811133767255	0.05904529509639042	0.05424775983741115	0.07869792581997513	0.05090234778697331	0.04994451066450261	0.055403363166728684
									299.753	458.262624668626	0.03140801834588643	0.0137793635349349	0.02572956149179323	0.03892150799107234	0.028244870871945982	0.045858283156106246	0.041589469130425195	0.01887628488515625	0.029539789614945817	0.042483541523317014	0.046511288124745996	0.050446547748865554	0.02814510047863736	0.026324244142818455	0.039812093059702715	0.0325702801104082	0.025081757421496008	0.030355034778564292
									183.0525	289.10757724054	0.43787927991976133	0.23994141288793008	0.3950650667862261	0.6522353590232474	0.4166347280122777	0.6204733543189511	0.6630208645444013	0.5294560599547354	0.4978461467457504	0.6917514636086967	0.6862255430527081	0.7708111013796246	0.709293826531497	0.6909299380812198	1.0245646165947924	0.6429691239020257	0.6114601706998856	0.5857653700778629
									388.415	417.199784246514	0.05687979136523304	0.05463779277615249	0.04127999286601753	0.09385451515071265	0.027291203545117777	0.08047905380200293	0.05998154650804494	0.041407582110806244	0.0490537543622631	0.06683607134280056	0.05675160623335611	0.07093357151476382	0.05619548659693606	0.0551764923917529	0.0914630504776534	0.06575046637307465	0.05363037516557835	0.057013703355770426
									306.5275	392.179491284681	0.016229554764259267	0.007924657583838219	0.010900728901039838	0.017411782532295306	0.012025894111423605	0.015908417736995743	0.013721177285982395	0.013883692361289203	0.004425534499537435	0.013538907117156742	0.01650131020185493	0.024557413503673475	0.014983730704504539	0.015329743373348106	0.023703089746472943	0.013317867275240893	0.015082050327083964	0.014570714503204928
									415.9765	496.217013787659	0.02205975997772007	0.00746949784214224	0.015900320609405414	0.03148951766035071	0.011384566931410135	0.02329286326833443	0.018351061228197893	0.02127048217569684	0.01757504954270344	0.014987892856106117	0.020732292199941636	0.024840356540970943	0.01670658045408949	0.01831674682636718	0.031107712822391866	0.019671509932832815	0.018665747178162807	0.019833203062026676
									67.7065	183.077091564117	0.8921319777254778	0.44451515630105265	0.5745275622748937	0.79912578088223	0.49519478515584425	0.8418591043702188	0.9569169205747737	0.6281589588785477	0.5904225091384611	0.6222105333051521	0.7001318567075642	0.7229126816810941	0.8885075119056407	0.6418036389360346	1.0320922738939688	0.6321000161187866	0.715636072933734	0.6958677133470677
									390.653	455.168111403868	0.007722228219562405	0.0025377839731013786	0.005498447536647512	0.013864538595027924	0.003677185433821045	0.011356401458954063	0.009766483812650776	0.007285039788432538	0.009850315882827313	0.007841762115916053	0.006111742088754036	0.010669438282245298	0.00906240478917496	0.008369037648656511	0.012520613388612434	0.0070965039464040095	0.008667934311876187	0.010893869347812796
									427.823	416.179249241544	0.02676834437994878	0.012371091219819228	0.023730641041897784	0.03252040187956402	0.01759063495293434	0.03654482371338181	0.028500325954704583	0.06666843468899397	0.02589808020451076	0.025961871052266886	0.029489284578328008	0.03388443839541974	0.027833636326352138	0.030289435008488044	0.039415124444967274	0.033053404467186034	0.03154604161727032	0.028838190771757134
									348.006	459.246826113274	0.015015796655500943	0.00756819964584	0.012797894120997808	0.02205868216181024	0.008537186763073124	0.021214112135177644	0.015720065479357836	0.013301589584282522	0.014035248110254438	0.012923737624074916	0.01769900361305852	0.020206345815393125	0.013273721311601847	0.016992193025842987	0.024171879644213266	0.017786579367240245	0.01621716376333568	0.019059544966517867
									475.514	530.259079526013	0.04703922168022339	0.026059930853722553	0.047583034548273	0.057627928395677555	0.03192428231703417	0.05847186205139373	0.05182078395065756	0.03912638742814405	0.04604306597788191	0.041314893122248376	0.04942503333426652	0.06216655902072334	0.048710328123920996	0.04866815678351888	0.07558346308976871	0.05423669611555476	0.04830837509719665	0.05385199927814062
									56.6098	535.256896213317	0.10250759621067149	0.05132336970447981	0.0849419783290824	0.12374044091752015	0.06289594113738353	0.12588492801301973	0.10562976060038785	0.08205060583649541	0.09092278226243049	0.0872058874655269	0.10998198503862934	0.12148541262038418	0.09605493047695472	0.10645814225279163	0.13759332870675026	0.10277517475461553	0.09655975177940525	0.11241122427363937
									291.919	152.995115829231	0.1021143995138782	0.04529253678527347	0.07756691058327898	0.10452558738875463	0.051409326443025385	0.0971426072203356	0.07745173662560206	0.06662150307906588	0.09481549106636186	0.06740699381190798	0.07282902804996966	0.11462937781364138	0.07636571565211289	0.08270690747037517	0.10656943168685006	0.08702588773404706	0.08256630335543684	0.07821136230869928
									442.5855	509.285318698564	0.007808875410572591	0.0058248353397171	0.006266397300488365	0.00825812307960026	0.0062589906644418885	0.008346474807946884	0.006679457456985972	0.006244017036520388	0.006241889624518465	0.0056336450359246405	0.005992496105146988	0.007986761938340494	0.00783815378377664	0.0073433702946487794	0.009102406880642837	0.007644529610663743	0.007132357884307589	0.007318744518636161
									377.1665	471.221583997783	0.25300164282728277	0.1795256716704248	0.2545662841392494	0.26383241394073725	0.20973840950123177	0.2890773054653596	0.25511169952925966	0.2319657136717071	0.24718074211013458	0.2386478157419545	0.24274511230456197	0.28157135229055835	0.26830521639397736	0.2759472595194913	0.3604743940159665	0.252049124907073	0.2641320222716881	0.2698548362380829
									322.0025	520.241660633546	0.06138873342880803	0.03567006206642971	0.05077188919791315	0.07494472238980886	0.0401306666093775	0.08104833703480226	0.05892724075133331	0.05836815465992407	0.06310499743874445	0.050544118100135864	0.06178680412801897	0.06450518975705032	0.05602950152933432	0.06126785348262302	0.0894377524809926	0.05738355347018406	0.061623323226678545	0.06002714235141536
									424.4405	446.190399324782	0.08843616306491628	0.03388439695954276	0.0648080450912826	0.11309764484191893	0.04734956743061981	0.10787227353456823	0.09096707782277787	0.07902196015526937	0.07863919073643247	0.07401683058935224	0.08984722586141279	0.10693547145523552	0.09168609784830327	0.09365769612749003	0.1347653907434796	0.08179284300578539	0.0966440376305506	0.09460302368018722
									388.412	467.226461593176	0.014697107201646981	0.006783061108517394	0.010095378500220275	0.01584676716925284	0.009844158802868347	0.014889428355069404	0.01230675914983468	0.00965627460647026	0.013460822984608815	0.00998748357998672	0.013459231159440428	0.01627302858187004	0.012413562849663879	0.013534969665634963	0.020210195444652336	0.012577848813364908	0.012940524481299972	0.013326162360405935
									474.368	824.504367959419	0.006124340798647862	0.003395600872529515	0.005698466070991176	0.008062426792811727	0.0036070158179551683	0.007942283502416606	0.005441570046657656	0.005113929335809924	0.0059615461698373	0.005710430131366223	0.006829645469646488	0.008254026043422262	0.005602594780415148	0.006957616829931709	0.010049292585304887	0.0071196824071272586	0.0071008968283512875	0.005294623477051253
									354.714	544.282887761788	0.015029326728915406	0.0077215882173198944	0.011668408510242591	0.016951140502036912	0.011194980883116542	0.002406656480038847	0.015019689637588882	0.011400612094595577	0.011943363079506797	0.01060307717705945	0.016057750711240687	0.01837955956974017	0.013591988676361091	0.015906762406577558	0.019268860063170468	0.013872176561629495	0.014739861218210588	0.013712027911413578
									426.721	442.195158114041	0.013658841475913517	0.005638788952607202	0.010949626595913173	0.014993962227738583	0.011232992216255002	0.01829668970444766	0.01083244469009993	0.011450615102732934	0.01053142005080726	0.01061098982194787	0.013914898563158156	0.013966589117495782	0.01384526711315092	0.017265384866350993	0.01925212919124338	0.012345835537002853	0.013250624085119242	0.013440559659640278
									372.697	429.210953261277	0.22807284072406336	0.10160703644206993	0.19713813982964562	0.2748912714381225	0.14096959857353197	0.2910972312642794	0.24652954253724818	0.2056563160023006	0.2239806074958179	0.18689228933548707	0.23873886386124996	0.28056219772382357	0.22995393283522686	0.25313220690993	0.3524164589163494	0.25764051279550565	0.25327545009486996	0.2509592082572209
									294.152	413.205011271172	0.062009821522830015	0.03093702609498749	0.05544163202040742	0.0845216607119309	0.040334500090197366	0.07794841168784768	0.06825932391149794	0.052547529167008916	0.051584143306285406	0.06530434807868205	0.06312164320676686	0.06887643753322502	0.055305379832814715	0.0692523849946603	0.10098520385728897	0.06432771086247259	0.06948765696907565	0.07309870264321576
									334.502	536.236996136275	0.007951985260823484	0.006236977664716392	0.01148782665514828	0.00984788417752552	0.004606222470056137	0.011186148979567313	0.00736699664785647	0.00808227084504867	0.009464231866159849	0.007513968322423919	0.00638354262731406	0.01744751132976222	0.006875389137001967	0.008811988546940073	0.010601843184153187	0.016067823834743773	0.01392757694333326	0.00981518041833241
									487.924	419.142737546854	0.008134814920083432	0.0050916256790220675	0.008528051017836073	0.010569739218163413	0.005224394435228327	0.01160593185102423	0.007869728102945834	0.006806194319581291	0.009644093070861982	0.00788792049857999	0.007974814135807301	0.008464216663982766	0.007910009268843618	0.007171238617123541	0.008706701464757582	0.00836422531406742	0.011446371679325057	0.006620351581224057
									394.0235	447.21068573894	0.026864750827375793	0.00920548364889222	0.019473385205037084	0.033637101527001396	0.015641843812100636	0.03518655920421234	0.024982201440781285	0.02004244743825883	0.020737664491556576	0.020468481737468087	0.02297874647391124	0.030811087001957702	0.025012673975774665	0.0274205981661952	0.048780374751859534	0.030676106034797198	0.026322979586348303	0.03252386764039802
									467.5445	593.259018147093	0.00252265040081614	0.0011387387859970299	0.0021238668527348704	0.002453092336080738	0.0012989214290543842	0.0032845398690376187	0.0023852969569626045	0.0017739359956532746	0.002104878004178556	0.0019089956703071344	0.0026304267146662627	0.002569498389622866	0.001788209112862145	0.002430153529808693	0.004809774355743994	0.0020247037635436975	0.002449876910558759	0.0027306633879777965
									73.3829	165.076173574545	0.06459210464790449	0.04008978166082516	0.05116032049758883	0.07594389273689238	0.045008090575446524	0.06419734446791475	0.06676879374128235	0.054941572369284805	0.22739527906907564	0.05608706772690639	0.068269074920377	0.31042197588160053	0.06018241217106864	0.06436830521603056	0.08587079442160508	0.06597563176933137	0.07855114756172286	0.060460134197267645
									187.156	434.193890236816	0.005476944970551872	0.0036733678674880066	0.005814796279704855	0.0056313774598949155	0.0024775112461158403	0.007232344632371773	0.00453432853441092	0.0038527729449897713	0.003936091914096594	0.0043883347773512466	0.004390011882931258	0.005780082210756577	0.0051136417092222984	0.006252847043066325	0.005502243651338107	0.006036116569420017	0.005693199358337169	0.00494694713972093
									274.0655	475.257013184799	0.1383278656368923	0.06535585382197977	0.11887847606373222	0.161891783663364	0.07565193328219112	0.1765907399373055	0.13901172183458738	0.10629464927125497	0.1372704398923984	0.13513465762437468	0.12646207627737413	0.1745620403376109	0.12920987056853261	0.1446641425471399	0.24430271568223144	0.135363883053085	0.14207437248494306	0.14408143095179188
									67.7065	357.098682885811	0.03711365821189004	0.030475090499022427	0.03559919294024823	0.03915228839018159	0.023885070231145434	0.027052756140711395	0.03288179306534191	0.02204659240492119	0.030069906765964965	0.030343680632134044	0.0300175216374627	0.03966433217578442	0.03392306891384982	0.040637798097222205	0.04501628705573224	0.02817946628197901	0.03190824479435837	0.02723223411986764
									230.304	235.108714839341	0.3899416563041212	0.20742351838834275	0.308328740627604	0.5199647829462674	0.2543551838919705	0.5031568325087509	0.39277632170132804	0.3246103216577378	0.3670934837734394	0.3205337261150303	0.40692851446231887	0.5182302511615254	0.36785698059957694	0.42837714159821416	0.6615874913597609	0.413156546908883	0.4050469948516134	0.3977461796846847
									48.7794	429.195821094672	0.030336909411874235	0.015770909942487282	0.04580676137761354	0.03670904715544487	0.02356202140043465	0.04218928200220157	0.03181859689819918	0.02672089500236295	0.03416529390561879	0.028326244281088757	0.03273291459133614	0.03527525393859492	0.027189411661990532	0.03014458389766765	0.04902330360897175	0.02806504044095628	0.03196249497949467	0.03305497176306483
									140.583	361.11840928811	0.4550834225212401	0.3533067319127884	0.4441528236844244	0.5949838074244397	0.2294648414326393	0.5771936038076548	0.5730114722477102	0.3287492499539785	0.32459178266673755	0.3728794477214641	0.5187854359122112	0.6114844268217554	0.3985751484152229	0.7231439796163205	0.45485981711248663	0.4245463063073893	0.5730337495750861	0.5200882270691669
									105.2965	185.056212524259	0.2520926252841105	0.14771125669706586	0.20969843813020975	0.25964331616125896	0.17706428959972312	0.2950573205921733	0.24619904343419563	0.21958933810391984	0.2249234046856725	0.21217387193916595	0.24524988437022627	0.24478738666318206	0.24361989077054821	0.24298095572639275	0.352311503771533	0.22570847509701303	0.24050849409124303	0.23647991886331785
									388.417	431.21568173928	0.0506554383866808	0.01864921150744684	0.0395067432108703	0.07146994655347447	0.025259704720184097	0.06804767333622942	0.04688126678593726	0.043276256497249525	0.04638428401855718	0.042427705533662825	0.04862500525449059	0.06855151222078777	0.04983655403879166	0.049851148741754815	0.08605546230301775	0.05059913044821571	0.05299408909036263	0.05206527180768442
									390.654	548.200911044746	0.022970277411737617	0.004481600901240381	0.016813390614699615	0.034263623662417274	0.01010302450570245	0.03416159627365837	0.025791358752359574	0.017817055988548953	0.02008130610860834	0.019453538110577394	0.021308893403620393	0.027006057958995397	0.023971368942234724	0.021547812174577657	0.04140013070885167	0.021033285052885046	0.025629805585920047	0.03157577108310857
									444.837	414.163904588676	0.004798508334831186	0.0017133207130177537	0.005073875072153904	0.005611810359713002	0.002914748965013761	0.005280806633606548	0.004411860517358057	0.003110872693255108	0.0030073222798465255	0.004153575439628471	0.004771853149968083	0.0066644484387876615	0.00540455720328148	0.005845173972283856	0.007129537496699099	0.004231212232920211	0.004826808078132987	0.004295329290129247
									42.05705	114.018735069103	0.1364920432744177	0.09552423108116138	0.10762478409451007	0.10682808036348124	0.09040174703440187	0.1382345101082764	0.11651969420462045	0.09059611146173761	0.1324424019950227	0.11195111037386642	0.15536761130340826	0.13237236778979738	0.10094018375276531	0.12924943192533472	0.16004473445638762	0.12916128351658995	0.12923894302350047	0.09913035326460884
									409.765	460.205648025363	0.08287172381557416	0.012149506110746815	0.017687914806477426	0.07176143821770957	0.024932514041299984	0.06751562572191039	0.052416267781157655	0.06668710061159858	0.043359715097362736	0.039080439919249685	0.052248277890144156	0.022908039562833885	0.04970438315571951	0.09111280129826493	0.08419575531322106	0.06042985815770617	0.05302314922587144	0.05266957460240441
									169.53	393.110094817364	0.09226605963050169	0.06101983259384901	0.0697038683688309	0.08639550625787021	0.003885347274828126	0.08841231502551136	0.0030847919394613173	0.07400975257416131	0.07773334753280954	0.07057694532807512	0.08922286431932071	0.08555433194068206	0.07741324659303855	0.09404428698910554	0.1071462319603166	0.08826852378044353	0.07505673622235605	0.0743624778569798
									142.826	331.091463219912	0.060491644782554886	0.04437262359371109	0.05189643389187074	0.06995791475835467	0.057592045899987794	0.05692981563594548	0.055123601699819315	0.057536113337102616	0.046565899138144864	0.058141075069616396	0.055448203170071146	0.0492977306922275	0.060471600580633236	0.0467438120390583	0.06520172207646546	0.0543943302148318	0.05348530022930615	0.05757479459786467
									416.523	316.115210676267	0.029563170435053417	0.016290834571824557	0.02616032130000466	0.03925300291772043	0.019938525962885287	0.04184890910624015	0.03180437704421588	0.027432715025811082	0.026426829563898482	0.02748405192859391	0.037898685436762045	0.033223847484426944	0.03319992613342181	0.03205678201939667	0.04702394974247931	0.03218505396667938	0.03599301835151642	0.039080458824494
									440.2515	415.147637699027	0.015006459227654298	0.003283240419634612	0.012595438890989992	0.02083235309688988	0.006894181353815078	0.02203513482552272	0.015818081821585717	0.01126395232330608	0.013627849050423139	0.011472778958471742	0.016764550125460263	0.020706813242209264	0.012778789730764885	0.017730849918272017	0.022170900372064786	0.01680859411430051	0.016043367321015658	0.014475836103741513
									364.849	441.211005143501	0.06569729762469337	0.018310291199083187	0.030547260756584687	0.06249110519035794	0.02929804343244774	0.07215710277490966	0.06422784326783572	0.05594156080134992	0.06088548824709252	0.06081533454597476	0.06552467729228635	0.08012844126425998	0.06222990815411657	0.051787156608944965	0.08971615644886419	0.055399744551988934	0.05294965211582945	0.05818446386907632
									268.452	433.209572415289	0.09553322271135836	0.047782473257368265	0.08069269346119619	0.11645155495992057	0.05995000827881361	0.12566424510227045	0.09178169915672443	0.07285213544073527	0.08093358081123198	0.0701326786579898	0.10070752381688503	0.11322118744773363	0.08692784511241564	0.11481080750677926	0.13530060567971797	0.10659479372706897	0.09729873446073513	0.09372677283668912
									436.902	188.103693375753	0.02311805186920299	0.015628861352433746	0.01985945725940292	0.02680492454665003	0.015957839655301925	0.025070593088596202	0.025445584357884393	0.019867637463664788	0.023286965839092358	0.023560613954784284	0.022601632523787794	0.029178646502703794	0.021750410780271193	0.023484670335487266	0.0342921816800106	0.022401635710342354	0.023976428181020044	0.021345145570702582
									485.666	517.215967534264	0.025083278288443544	0.01245279840493794	0.022760315559378793	0.036002199508172905	0.014766609562435393	0.0330657028604606	0.025402862141264335	0.018040789764307324	0.024581001512864274	0.023232925028007247	0.028765362502871587	0.02569867759801839	0.02302475282708239	0.02543727759463973	0.034943409228538176	0.020837853953242037	0.02512631025419228	0.024308611092246933
									161.243	396.225879431156	0.0033658060579597263	0.00043979963722833834	0.0020485417480022978	0.0029305131418272726	0.0024190747259182363	0.003196772260105625	0.0018917103191605491	0.003155600292195024	0.002212604950263668	0.0034348974357080726	0.002950624319493463	0.0029873994815232206	0.0031231172692000476	0.00417042511128929	0.004651262376445796	0.0033126731284633783	0.0037631513267548	0.003493585805836559
									279.6425	510.27251252107	0.03765792800150736	0.0034513897182839337	0.018789240231850687	0.04209013115555202	0.00561000640547674	0.03821945087915009	0.03368697755302347	0.01567945746700725	0.024519724121856788	0.026052350841517826	0.03439398075288453	0.03597611330326922	0.042005200991715584	0.03650799628699668	0.05167691923094648	0.03880980607520774	0.03076562318564601	0.03776613643056087
									242.622	340.224427250202	0.054386834987254516	0.024931017501540566	0.03431727515177638	0.057907417030076215	0.023659830525422632	0.05401948834899295	0.04692399497191704	0.03886954281440495	0.03296747340623466	0.05264049265783444	0.05115933790009236	0.06518520795812259	0.051313290392322776	0.07501119853734811	0.08310955044583165	0.056281368251611445	0.032395012803249086	0.05673338500431968
									426.723	445.158231989387	0.004436740432587698	0.0014460781014140978	0.0024501499080960745	0.004892771896198124	0.0022274024808378004	0.00524758046139175	0.0033224850364523676	0.003157455035343296	0.0037626903395182212	0.0027625733244923856	0.003988168805654191	0.004547771993709386	0.003673447178937723	0.004891998177741309	0.00627532675004494	0.0042823870001692885	0.004391722090452329	0.0035529023044200757
									346.895	445.230948349386	0.02701729090790696	0.012488380971905511	0.017032060540829386	0.03569286486138881	0.01894734365150396	0.02611199519038236	0.01923157911765041	0.01840388057996943	0.019178505613545577	0.016969758664602236	0.020407803518696574	0.02615605640347236	0.01788249795022524	0.022344504765055187	0.03167224303908898	0.026254708340855443	0.02078714725026303	0.023680462480250263
									281.869	445.213304574233	0.030222870704098483	0.01842649444392499	0.02882340754781167	0.039943379660694736	0.01980797940614871	0.049025208872627846	0.044171711614790166	0.03067478077106418	0.027047182287130846	0.018345492450095157	0.028876038242203222	0.048729347812147765	0.031080182752371364	0.03639079100526944	0.0597883324070689	0.04082961581013601	0.04465616164977853	0.033502872511972155
									54.2148	126.996259326752	0.25102785872157596	0.14710269322688577	0.2375007132726384	0.323631655041924	0.16761738037134938	0.34759218195771324	0.2533119373865563	0.21023717718615298	0.2206188504227848	0.2192715815672248	0.3107017805097264	0.32701635618582797	0.24770103228792054	0.2621945815942704	0.40108735804292717	0.25092441763932133	0.2570060439301097	0.2777611906084357
									275.191	411.141826382625	0.030381823612085152	0.0237281010471295	0.024824155400299915	0.03481071522452332	0.019998124113143174	0.03453294087978409	0.024993727306422072	0.0257197158952228	0.028380743929338325	0.02189516320367	0.02528203567205474	0.036309529631254236	0.03209270941163879	0.03727368565301084	0.054292800356317936	0.027555393639348755	0.03429265812369947	0.02670430614468088
									308.0645	393.188560081978	0.09319829772580579	0.035358639023912085	0.0684882174461048	0.11246891871077873	0.046611736000978836	0.11031872021358889	0.08525857122223857	0.0684133787151487	0.07069298290091287	0.07686837145755959	0.0879943144156959	0.12229911154008619	0.07601316074774718	0.08767497645581866	0.12733690525500804	0.08359610822284562	0.08102290037328616	0.08708033814373699
									397.397	853.444280921123	0.0031449315974264097	0.001604495898897444	0.0037482167803162664	0.004321655601189297	0.002428035622662789	0.004338568836068667	0.004140647553522573	0.003021958097276562	0.0035321695545342193	0.003306549018636025	0.003547596658120172	0.00470635937286819	0.0036842341287216603	0.0040481921594167115	0.007164385484143715	0.0030293386453587655	0.003685137163483677	0.004136048279357543
									166.355	473.289221646346	0.013896900420017073	0.017410518625148533	0.012756142857614181	0.01776586437937434	0.012356402962256204	0.0168181173384033	0.012854389473627811	0.015771775508102256	0.013751024881611834	0.015926199284598843	0.015302212622346087	0.019334551773817932	0.012834884040797474	0.01547136987399518	0.018473243591481617	0.013148114954702556	0.011037060310028006	0.01515714421748868
									30.78735	203.036546190777	0.16356448367059057	0.022722149069151765	0.08657569362782808	0.23581555496965786	0.0482783423692058	0.1657925748575053	0.08058193064293753	0.0930580735504482	0.07495696790541533	0.0519312457893358	0.21592410005358026	0.22566001695614132	0.1260224285468708	0.06221142889208332	0.11428421976990967	0.12107856988908944	0.11476723105098408	0.12474042606618388
									466.603	470.189937910578	0.015344483399360169	0.009720908909049834	0.013697219424230099	0.016155723558327773	0.010476958603136636	0.0184850669175074	0.018941225969920854	0.012044370627611113	0.014861465498156529	0.01273957527566758	0.01591885590706561	0.01807873212029396	0.016596730268120006	0.016665579247658272	0.02374745593741887	0.01548554349490906	0.016339136646114086	0.016041638597442853
									428.9775	525.305565181906	0.00851733936999996	0.004416795938517284	0.00707566871348406	0.00997713138674173	0.006399309147281151	0.010832247568244361	0.007838010909608492	0.00791383438326453	0.007403437697564822	0.008479534898855326	0.00886128417085769	0.011201637401950926	0.007910173349000883	0.009061636934506274	0.014574284991602978	0.008336639911464034	0.010716484789396795	0.009702993051081603
									261.5735	326.208796772554	0.229529389452633	0.09679953907411525	0.14977377097788988	0.2833911121589315	0.11163486344454761	0.273033881956896	0.19713067164628578	0.20038196268986908	0.1530218627907122	0.19503415091026202	0.1972342996439228	0.22284121532392093	0.18848584837930152	0.2853429756212806	0.3451397242117233	0.1931200888364251	0.17411269464577464	0.23400431715785772
									470.99	936.409184770976	0.009149579022307184	0.0056400233071069155	0.009350713576384426	0.013056638665586026	0.006847944001794012	0.013810027633667366	0.010892529245012578	0.009294470626674484	0.008741607458092783	0.007851145976262344	0.010959851215972986	0.010286176972191086	0.009615059696398637	0.011792490886608222	0.016823166195520392	0.009350475279683626	0.0098804193765279	0.009949514470751882
									462.9805	356.194813659768	0.014181018900714305	0.008865491528587092	0.01282960776785836	0.017129712862293815	0.011029549778228046	0.01646820271696267	0.015245589335729741	0.013336452314563029	0.013778114754280264	0.0161575751325283	0.016957730248583873	0.01899177283329951	0.014847328071653593	0.0184430203744585	0.023699862311432018	0.015811851803177103	0.014937103660528514	0.014842540141171458
									388.417	312.131965306477	0.060209579003460315	0.03437485664692297	0.05045296153905593	0.07814149386907505	0.04937721280105882	0.07230530748032117	0.06509866535439617	0.054807673463779835	0.03264342629834356	0.03372237388650579	0.06564685105628204	0.0758162325414768	0.06281439249525751	0.06637508683587962	0.09738456930765861	0.0621181175885415	0.0700360139876058	0.06727857428841728
									142.601	403.148979539053	0.047580761082096884	0.02366606115028125	0.04129769153299867	0.05149312964753221	0.034176330943988247	0.04614390454687226	0.04682045346225661	0.04056079896148355	0.04031202846357376	0.04383842659012828	0.049317855732749195	0.04741743217772468	0.0443181479792253	0.04667374803566875	0.08102333027416986	0.04411691743980174	0.04887095445204564	0.04365803169193019
									457.296	436.15797673084	0.023969812255624206	0.01261410322442127	0.017917950262690836	0.029922536637156306	0.0133813885243851	0.029647436361566228	0.026928804492639527	0.021443913523001592	0.019720988719394192	0.019772022721062436	0.027130653023078672	0.02604947002034038	0.023216740812604	0.02580340701986564	0.03382615732755279	0.026156906744857714	0.02523979399299248	0.02476585613652978
									423.319	415.147596472776	0.02944165820948818	0.012797614152138152	0.02282622201276379	0.030582561880876626	0.014707720775626211	0.030780733088783967	0.02581478420779797	0.025240333751604175	0.02721698617262114	0.02389101205216226	0.028214973501518085	0.029729402267338445	0.026050498566801625	0.03766495329450796	0.038489238464672226	0.027133909701032636	0.027879088392672738	0.027424477883708748
									403.032	469.205868464119	0.03896885855052988	0.01320465175418222	0.02782453206698794	0.044195417743301886	0.02025641206918689	0.0485690168973942	0.0391311576328984	0.03227060030410899	0.029506010009620113	0.029748886614542683	0.040932230051401765	0.04746804980033668	0.030607273758456798	0.03982274004930328	0.06276349695043591	0.03568603481722351	0.03412354588720855	0.039091364535017756
									372.694	292.167105852573	0.07046382712074674	0.036801748641402836	0.05696642334151927	0.09738242114248778	0.05101927993402816	0.10465691116819376	0.08995777618864446	0.06919387304261984	0.07446346349335506	0.07088888991329399	0.08911241284319539	0.1099719780273297	0.08220012762517673	0.10182410959321692	0.12924938481207338	0.08862416419030623	0.09119548983560623	0.09027593115931909
									235.936	186.113132336152	0.08678159905586118	0.04239045883300082	0.05815605814694756	0.10369590260723566	0.07347961167996335	0.11938838504268239	0.07622212981268278	0.058656733149018335	0.08502708016784313	0.13369691448203547	0.07514376352906875	0.0802806700594717	0.08088293073585284	0.11887005312140038	0.10964914484670465	0.045301493608859524	0.04770286982753142	0.04087264556958622
									304.0785	345.098400884637	0.0287116537432395	0.018943660912283233	0.029793964436153685	0.0322842061908417	0.022392560956304163	0.03577437752573644	0.03409028403747608	0.028256744838173566	0.035800825242152015	0.029036312871316992	0.032508893961365345	0.0443557150826205	0.033091545321525175	0.027501485621360133	0.04010881722959478	0.035097767387710574	0.034000807035266124	0.03429271907345835
									374.928	945.434642047927	0.014248864096093498	0.0059791802545585545	0.011507587814152202	0.01716768478174483	0.009075350156651087	0.019305615014117865	0.015520889407819587	0.01338249940589184	0.014964804991559924	0.013007843653837965	0.017434941120212977	0.018043034067056637	0.0146936744081501	0.015051000087867902	0.026011080447715856	0.015365725425998778	0.015320031617218411	0.018285484858689777
									458.444	374.157369224194	0.12221796808225001	0.08095095765471985	0.1015778685638034	0.13845590815010986	0.07943046292657947	0.14206323658529096	0.12829056677920628	0.10596793401065623	0.10915806730373806	0.10890345582105879	0.13290305486943732	0.13888147999518125	0.11988484047444431	0.1284100608429045	0.16127591942338712	0.12166258130036992	0.12123380790191171	0.1272198230663506
									426.1055	395.241903381304	0.01349027515631631	0.011420741309343691	0.01090865218455536	0.01668053246184211	0.010482604531399537	0.016021409172725362	0.013750330635306071	0.013198755707029598	0.017591450983694364	0.013883877081945774	0.015483503146408253	0.0161555125997413	0.014966960366797162	0.016870972283887214	0.020806925390234075	0.011864587711037478	0.015390212236609642	0.01493825842597204
									118.778	400.14941986007	0.009558528199076525	0.005708398870476083	0.008526643926589984	0.011434000388572377	0.004669651974148821	0.00824670235400253	0.009786765216191966	0.005284405264413925	0.008060189725248077	0.010696826371863269	0.011724792024770073	0.006078187161570589	0.011756769195176068	0.010236825469887842	0.013861535426719225	0.008613202468768563	0.010897528395345649	0.008040218983677185
									203.282	315.124437609692	0.013641931497338463	0.003942020650005459	0.01070630634771392	0.0260621449944751	0.006959126527767547	0.026767336481526283	0.016526951777720116	0.011183526134834965	0.011665300165852755	0.026822579813735026	0.01295449771855278	0.021828916159365556	0.014876239848825527	0.01436004632512009	0.02955401615841243	0.015509503859075362	0.014091523211232469	0.015162579388805896
									154.0	435.120470887177	0.012027775358722056	0.013595639734292375	0.011549507218045913	0.012843114764521518	0.011817124569277332	0.014038622760439115	0.014164028647775707	0.010185160836539633	0.01439136773658044	0.01410976504728046	0.019389629516806343	0.019393328768776533	0.012929559950349537	0.01752513203701117	0.015436750690596874	0.017031905019538236	0.013591992725474261	0.011936737138752183
									438.0175	373.125684685282	0.010890004657525662	0.004152940114000866	0.007498017597834523	0.012268242269645497	0.004500413172866372	0.013946380576626824	0.00941505313651276	0.007808566699614735	0.009482352344153748	0.00802620140127696	0.010560853986127272	0.014932414455367195	0.009063081735618839	0.010206236821266888	0.013193829860953743	0.010659018757176557	0.010929772712282253	0.009320873658427768
									119.206	353.100952940158	0.6601631818059761	0.24156496969781702	0.5437799670687414	0.8207152179585337	0.4735827112958929	0.9468418551823227	0.7838325666884333	0.5652238995793525	0.6289177498037887	0.6375015641673184	0.7480922078606578	0.8886266895572544	0.7325936463195332	0.714502291796519	1.1810642893181522	0.7635376186940258	0.6688118125502159	0.708672122187986
									397.394	416.252178522908	0.04253145032915557	0.026824267070806398	0.03793996595664659	0.047148104837297505	0.030199821201962303	0.04544478118920272	0.03740677827036505	0.03453217177983672	0.034503483328922974	0.037318496101670255	0.040210123459558475	0.04260442225661707	0.038238642361919845	0.04174478832010499	0.05896301883323661	0.04363996875287333	0.041940509464497205	0.0425697829849473
									84.6292	423.088341357936	0.003881312247363063	0.002097689754088892	0.003925733129173061	0.006107838580998892	0.002907331335225615	0.004122699350581866	0.005423204388314313	0.0024134035646017336	0.0033845564932906366	0.0033135369027789234	0.003729574144849277	0.005968548144474962	0.00462521693441203	0.003754670435192345	0.007075143517280269	0.0035600706772259	0.003957617826791155	0.005626338677920597
									419.9095	354.131394157046	0.05729717261535222	0.02549206587931364	0.04298740934089803	0.05994617745552546	0.03146171962709971	0.06093134412251798	0.052179430375575965	0.04069954753628822	0.04895141300308428	0.044628829109867936	0.05327415562064794	0.06549114405638826	0.05491132270454379	0.057257945197546886	0.07752034588400596	0.05528602803723805	0.053391461925246214	0.05636893796458713
									458.4665	518.211520784398	0.012490882915352122	0.006976163613348004	0.011978367062040552	0.014628248109953928	0.00614422556739679	0.015703194248190222	0.013032941368984622	0.011018771129227441	0.012002805978556567	0.013527182473754543	0.014150997539487354	0.014736911927935399	0.012000512163756067	0.013202919486945243	0.026701388433755354	0.012270328989143332	0.013758757378928827	0.01610744980427404
									43.182	293.176382714962	1.258090632436155	1.5893756138481352	1.286855544211802	2.619858541987374	0.9898223701757707	1.1898491857338525	1.7903859156394633	1.4308877790417254	1.2209497144611496	1.3817819116430476	1.1633534927321063	1.8170680047442898	2.515690977176102	1.2981744529430415	3.0579356573554413	1.8081644001844546	1.6799285510790274	1.957073929572735
									275.454	363.176149491817	0.12029233315241177	0.04505293065630889	0.0857211195566817	0.1746236297679387	0.15006594574393417	0.16999153480815052	0.10848606287176062	0.10062373270577142	0.08384529713398937	0.09354470879481692	0.09751877490471461	0.1848012956893935	0.12501436421571355	0.12346931488600854	0.21696749416988906	0.08805844327727483	0.1228418648068684	0.109315798115945
									49.77185	329.103654224942	0.04762307681071449	0.041841000161783985	0.05860958714037329	0.06678707629237465	0.031062376201823602	0.14111038512336313	0.06704224365971084	0.056392518116979894	0.0022276969171560086	0.060298455434273805	0.05866885790091391	0.0956066223020785	0.06764638272394728	0.04844598351333038	0.10638737015951504	0.06891896828924955	0.114163494883937	0.10107312018442385
									389.533	502.253055128813	0.0085122972825481	0.0020529837402306905	0.006206819654644939	0.012172520137034824	0.005581469270623277	0.015689542625040784	0.008910638184337577	0.004456007854287174	0.006941868484788851	0.01026627380305475	0.011996599338711922	0.012303313301599892	0.007975328538066727	0.00827055376033322	0.013017212568390427	0.010465825676721698	0.011210463721735665	0.009850907952684942
									139.212	389.113371706923	0.1354857797612707	0.0893728159278344	0.07624912763520443	0.1360647732322275	0.0845280830596477	0.14767695632296718	0.16730146789842118	0.10841274294563223	0.11946591745201889	0.10728890664141529	0.11072544219955895	0.20699896643255325	0.11372575740434719	0.2078342695118903	0.17763339940582037	0.12681854125760467	0.10917348628148904	0.15229551392424887
									445.98	416.131686431482	0.4800828871580679	0.17174618363634667	0.3919262664660394	0.5594041982004191	0.2819237457029839	0.6034891810131083	0.48348418794004516	0.37831861521070764	0.4593057604021716	0.42149744766918096	0.4815569023559892	0.6322762594595855	0.4857501121388231	0.5081110951244724	0.7153065144397074	0.49309123984400227	0.5049683310258483	0.4910247186532367
									499.283	475.16881805472	0.009201998209650463	0.005760153703365684	0.0077711043349382785	0.009012781811192291	0.00542832371770106	0.010878050050269955	0.009215210270056822	0.007177296283071231	0.007648172186029681	0.007063405969961376	0.008616962077060707	0.007911510355422943	0.007722072142042628	0.008071390707540236	0.011488557854547134	0.009228870387365622	0.007988271893458576	0.008028385941554934
									114.673	285.113122176902	0.015203500937613879	0.01127735530996184	0.017927772542244983	0.02545680178167914	0.013204048479537503	0.01585894881929077	0.01642460615771853	0.013058987867946016	0.014882061192626294	0.017511418182028612	0.023808428037397425	0.01936677145036533	0.01864330499936033	0.018203962326114275	0.02860643176618221	0.02066989400515733	0.01450956240638902	0.0157586135529375
									83.5367	319.085972294947	0.11655072455900338	0.039204042392970505	0.09866377866293388	0.18970468983984506	0.07111928159766778	0.19041827006710807	0.1420758737549519	0.12237015919444261	0.11588082866536145	0.12032184427270036	0.13920167193302957	0.14582661344484116	0.12474513050819502	0.13474019324447575	0.2118454734140319	0.11966873191573489	0.12203885585195208	0.1413953344246677
									66.656	313.050298860404	0.04167736741306472	0.02744300376753112	0.03490979201669989	0.04908006829992181	0.029261819267812232	0.04571743283866125	0.04097185566303305	0.024506615202344113	0.04172956497975713	0.04220617219068543	0.04288704000575964	0.052802649499119926	0.03516991979867979	0.04342287692632662	0.0700152468691453	0.03799775589069604	0.035064257417056044	0.033731306578327735
									476.6275	245.125400119615	0.02106235803736935	0.011454795436892257	0.01598348348472779	0.023874335818971092	0.013775327663961183	0.02760257426784214	0.020479170289510826	0.01576591333573629	0.017930172991582782	0.02002942815354537	0.020478033260502092	0.024531630556552254	0.01933394913006349	0.020997900248034638	0.027786169390621385	0.021168091303744554	0.01985943604657798	0.02136002547321859
									212.1275	401.14711894678	0.002666355254798827	0.0014824469588495424	0.002697333012370293	0.004505448938206138	0.002549738969868837	0.003837016815421738	0.003011777714685764	0.0023502320874480916	0.0027461239441868715	0.0022863920422136787	0.0023483610209749347	0.004328127754882985	0.0021552699664737864	0.001986408903314131	0.003277935273924462	0.0023511573452624696	0.0027135255956730322	0.002401783106650073
									442.544	203.066903556343	0.6010193704292	0.34437106725528494	0.5313582266713482	0.6400098399339229	0.40208009634433617	0.700887319215902	0.5430095509461091	0.47134783089687887	0.510556054090501	0.5026327894708014	0.6067501673239252	0.6588207116842492	0.4946509067975958	0.5636600943289872	0.697939264190041	0.550801208916234	0.5478231197027376	0.5523547244089753
									465.2375	396.0547485621	0.05079955226080185	0.021622567759793196	0.03707352344164702	0.0576888094812405	0.028193641011380624	0.06394499516825902	0.049357597820470125	0.03644212363553686	0.05055727171490518	0.038296915756795	0.04530825978833616	0.06339336173353051	0.0433681014357124	0.0565492665033199	0.07708492989406161	0.0469401048890428	0.050927681808688306	0.04486190320900334
									466.4065	696.304753352013	0.0027256026914158336	0.0013975609350481556	0.0026049111395620877	0.0025046094787137536	0.0014590163871711333	0.004614991862854689	0.0038259353001779666	0.0027064772625145827	0.002534746311783337	0.0028948100897237864	0.003903773358391757	0.003972451665293932	0.002594461582151469	0.003689277818546454	0.004906002106784971	0.00300472713640203	0.0034620326187948603	0.0035788485386662543
									30.6592	341.073824762747	5.357877333012481e-05	4.961208924851476e-05	4.8958917187281556e-05	5.3632631936965495e-05	4.92720679079107e-05	5.5177032897182446e-05	5.187789710060963e-05	4.8609137502320966e-05	5.104067414552297e-05	5.0093443121395896e-05	5.467472271280622e-05	5.604840637981286e-05	0.0031127533615692925	5.587746064281439e-05	0.00038584788073956096	0.014009217836109297	0.015434825795658474	0.0186261951950108
									194.271	337.140871168163	0.032926875580707476	0.014858900502141845	0.023084908430328968	0.03553564217830152	0.019416506230037902	0.037088643503460736	0.029435307482956728	0.024761875670451038	0.0260260399431044	0.020928428950456778	0.031002276907801447	0.04363958257774399	0.026207035045259664	0.03203886627827659	0.046425365236349374	0.029441779237153617	0.031281420336306015	0.03081411943310812
									261.697	425.113028039055	0.006741583693664221	0.003688664055147386	0.004494554956955178	0.007394196435765702	0.004880676195986496	0.00912581183507305	0.007087954304954962	0.004880209438888353	0.006047802554712107	0.005486829527010496	0.005474759742771993	0.006573216647456231	0.006653658136337726	0.00900162975369829	0.01009154189672272	0.00649405537490403	0.0060419440181245345	0.006899438999563084
									267.686	468.14875008408	0.03925837904636431	0.01861508559643309	0.03314501259700076	0.03928194776006583	0.023071548082150117	0.04830771077873902	0.03490643216206731	0.026431544126314137	0.029655880991776688	0.02958072971473756	0.0379531291382407	0.03915712065498181	0.03494404622199688	0.037373859793528766	0.05100733462317864	0.038352964832922914	0.035320288303998	0.03725542950714126
									31.8283	242.01284766796	0.16886474194825918	0.08286942139484586	0.11745574750329293	0.16157394322977972	0.08940595578846598	0.1711959370822714	0.11962007550480593	0.11296062890091718	0.12974390420857673	0.10798673609079136	0.1378366064206346	0.15804908971198595	0.11608740061899062	0.1430179506078502	0.19301772268253362	0.14746735428038568	0.13009414448677092	0.16215530923397292
									142.831	269.081314096239	0.36080613424769925	0.22298494290107945	0.31606126246262306	0.3814452414487757	0.26296720159956194	0.39174341679515057	0.3713242783090938	0.3359844851993353	0.33750540953830505	0.2938294492673829	0.37152875095614823	0.43723619683176246	0.3650096618327532	0.38261594526424303	0.5208279653957768	0.36578783617131966	0.3132001779961962	0.33341846813714904
									133.435	382.094610773216	0.0511430717167016	0.012385599230896153	0.041186814908375495	0.07161764489962712	0.02507105901524664	0.07589495601297552	0.05109916507579972	0.039046524217283794	0.04753347003076463	0.0339508720142016	0.05549696507411733	0.06267734431519184	0.04584205259599007	0.05212293071087471	0.07717741507500696	0.053735844517045196	0.058352224710023035	0.05598122714750737
									97.2542	358.072735021262	0.017185203916939045	0.010961451772928864	0.0058651386909204595	0.025405175224652656	0.013607702386575313	0.012766820353137382	0.015417111965325244	0.00963223388161773	0.018555670545122315	0.013631215335680362	0.019035753524775163	0.013480744246998654	0.007212614187998082	0.02425123793428591	0.020233454279069175	0.014473172042886395	0.01958875224335788	0.020507876118034014
									329.9815	268.094023920911	0.023619487434565472	0.017704733947023245	0.025573988146119917	0.030958658138406106	0.020970514954979057	0.026868080633435133	0.025764538232013242	0.021210029954368884	0.0274083732062848	0.024408529439173588	0.02852205627772105	0.031119443209334272	0.025100114013496887	0.03233125499322141	0.03228717632636977	0.025772678686100732	0.023487467941481457	0.022818345433457655
									216.673	392.219576801333	0.01064601139481293	0.004984986168568668	0.01070167873533373	0.018518855945734103	0.007400828536427659	0.011251610030151932	0.013534009271475632	0.010770597913480664	0.009320843432083338	0.009250099806079172	0.010616715684925292	0.020819366214544045	0.01111073509586456	0.011057220325247398	0.016189011364791332	0.011968649567566016	0.013006539158022534	0.013159709199747176
									464.817	395.131197175456	0.03329939818235607	0.011911149455778742	0.02487423285633424	0.03633043226475488	0.017774427163934965	0.03752370971409282	0.02817747445080603	0.021315053828163587	0.02566857900465128	0.0237009449161399	0.03655216433014986	0.037111627918855666	0.03377000967572637	0.032393700433323167	0.046746487482618414	0.03126177823576888	0.031180129364866603	0.037078986222350264
									498.184	509.166082348164	0.001651076542568755	0.0015208625325267276	0.0014054733560881318	0.0025139906767441115	0.0014142497098631225	0.0017643346827289025	0.0025342459782769808	0.0018435053847778672	0.0021057781891134896	0.0021521528162823647	0.002439563956258617	0.0023288803188333033	0.002207926749031709	0.0021398187439936214	0.002899110081052597	0.0018829231625678803	0.001731056162304094	0.00160506132257455
									511.7765	463.132664853499	0.0010024280668930758	0.0010986775100747129	0.0015322968216383162	0.0015943496440823286	0.0008523010643372629	0.0014733189596422636	0.0014502831978429965	0.0014577168899240736	0.001407351043089169	0.001581217871309929	0.0015637600750909105	0.0015669969523786377	0.0009884000207784787	0.0014664615167925138	0.002386339639250938	0.0014470890982305864	0.0010571192920551563	0.0016600018344079361
									88.1213	475.22925904842	0.005403461172833955	0.0029005267808837353	0.0043795884258540346	0.004399285695707972	0.004106001604481162	0.004435385410304942	0.003139433823487874	0.003941622758128585	0.003807459084868435	0.005091252432413095	0.003999084048019973	0.005340195291155006	0.004280513205456747	0.0035025329033989607	0.006726211681305118	0.004249488215300906	0.0039013742862309287	0.0046417633222479715
									319.927	343.082596713472	0.020582419067812826	0.014606400935368542	0.008006087270102286	0.014030370473136806	0.010847420411628535	0.01760103012614048	0.018469700944906062	0.018994197645775153	0.019569838447605844	0.016715195596644743	0.01633313153465032	0.01590088958938521	0.019456900616887367	0.013932215302179196	0.016816537079032065	0.018928411422358606	0.019789357968079145	0.018059010219152048
									403.031	271.093995419764	0.018970260666242453	0.00942598074950325	0.017929690691984232	0.020330567254273135	0.01308236926152819	0.02350467282219391	0.01837956585920401	0.016412017331443547	0.016749096205118708	0.015835962263931965	0.02037365016734878	0.027199381546536904	0.021261117680949782	0.019973778623156795	0.0288807272692153	0.020528694924091966	0.020527071609955334	0.02096852402234477
									409.214	231.098506722546	1.0312583799103463	0.42552771987110255	0.8465316526445333	1.0967234294226398	0.637200342798968	1.1620907711739932	0.9644850287477092	0.8162821110993628	0.8705449833884594	0.7870701638158606	1.107413394971052	0.8634994526427471	0.8972148880941256	0.9511653473380285	1.0221134451624714	0.9747199727807242	0.9348103858475821	1.0481441916780005
									312.601	163.060523854333	0.06338259007432254	0.03930186759991718	0.05689576738562885	0.07859184843493862	0.04808679492578926	0.08138924526372232	0.07363625459651933	0.0661121945261007	0.04935747017056531	0.05405896232253819	0.07127077305383649	0.08388614717602011	0.0653008797799011	0.07559386870432372	0.19163170598383816	0.06997357201712914	0.06636296332405005	0.08447205681753263
									450.465	379.136644566142	0.03441925723699193	0.01255631452927213	0.03167675157425865	0.045496667674090996	0.021024265262559908	0.05136528429641449	0.04012053130930477	0.03151432379082471	0.029128248714330833	0.035236109922331116	0.039091907774290856	0.045099902010319326	0.03993471439105138	0.038990528439279866	0.055104447701856116	0.036224633394391095	0.042247669959284695	0.04124704572083515
									474.601	408.19952677217	0.008566279138392016	0.006245448247574012	0.00967167055106413	0.006812471180350495	0.006242792218062937	0.01256946432737769	0.007725479679540937	0.00545395009967095	0.004410018832289622	0.011728534743589687	0.011691235668796308	0.009463661363779888	0.015646801537883354	0.013037996640446086	0.01661624458462017	0.007320386275870049	0.006050785618164173	0.004893533968343308
									113.291	301.086778903364	0.01435762467193603	0.015036811841824586	0.017672701806844614	0.02916640459881812	0.014539150030559127	0.021503206661748	0.02513865009994027	0.019305072143529528	0.016313560726026674	0.023868847972520365	0.021208155215141102	0.011987385001239045	0.02136933076459963	0.015341471233370173	0.0367661643060291	0.02278238572787243	0.021625055286113578	0.020814353754511346
									139.471	417.198692433729	0.08548490251166169	0.03361294837928464	0.061806677733501694	0.11488406309382351	0.02396951740351329	0.09224915709236038	0.05999960621304657	0.05658364646608067	0.0717395564321948	0.05385704503612449	0.0882109282751701	0.11686650378930802	0.04433831945301651	0.10233434497647244	0.09877841762345459	0.08061546872950016	0.061099003173871076	0.08470592430899873
									114.1605	351.076469513841	0.011342806163464367	0.010605592476054557	0.010306941773889897	0.01529552639094341	0.013377145106232969	0.006555044788153539	0.024387648254593212	0.009975324424718423	0.017389551506866895	0.015160803234119136	0.01145238629551756	0.012309614498868637	0.019130750666976996	0.016743591744923975	0.01592618882877291	0.016772113589198345	0.011852612701808986	0.017650682196773664
									163.4615	192.102528678647	0.09322099426792399	0.029291827982404886	0.046127581749742116	0.07333818048521341	0.030989437782440468	0.06942150209788779	0.05831243712608646	0.06400491099258004	0.053132915779338936	0.05474786548829478	0.03504469131638171	0.14247373752332773	0.05241962319737897	0.061750110506054195	0.06804728435799184	0.06566976614268148	0.03944113903432592	0.06039306522435842
									391.7825	273.073262712045	0.08687431794185467	0.04893370280275797	0.08766122382356374	0.09977245603318152	0.060855460544923315	0.10076455268516428	0.1013691792686769	0.08230792176276706	0.08098748989819746	0.09014826989478135	0.10810830289137402	0.10992677138274692	0.10278463124840159	0.09396115717976022	0.13091169784740173	0.09597517260604965	0.09158564802792551	0.0906484522268237
									109.893	194.093099354532	0.05326025488877081	0.03829472473441429	0.050377743859940496	0.06568987579272317	0.03916399455082926	0.06930257490546432	0.06429782290460245	0.046947385253171305	0.04807844056095474	0.05232628968909349	0.057743655959072604	0.06724872902260112	0.05303273361272177	0.06434160542642313	0.07114082615923543	0.05939034756703363	0.05459506217897876	0.06006867305732117
									444.7835	296.027169141411	0.012952810287169995	0.003346600037906031	0.010367848613603983	0.01762765311359687	0.005183817261568191	0.020297398886888206	0.013151090954680169	0.010538483394826902	0.012766034843589465	0.010906278680698335	0.012902370023778977	0.019801383733382645	0.01607623202624778	0.015051795440569463	0.02055724691608312	0.014817824985708605	0.014741062340420523	0.012480044783528316
									208.182	299.115547029176	0.4678875984376688	0.26226886457688514	0.3979490742004633	0.5456548307105529	0.32509386122613704	0.5862869505444609	0.49851489522688497	0.3803254501943477	0.4281641045384575	0.41262244020598565	0.48534469894440946	0.5615923518222008	0.46247796822133247	0.49332361707342204	0.6955738436168444	0.46226272939070007	0.46343060879381087	0.4913277439749351
									219.006	443.171742971204	0.006477548027720123	0.004310649260312956	0.006202760250558898	0.006743582777082201	0.003695083201848561	0.008391773760799075	0.004241102521994037	0.004625142934919272	0.006974116725934111	0.004551940611660319	0.005939100081246077	0.007024569079338879	0.004999501409558926	0.008175106772183654	0.00836514408060501	0.006348079725022981	0.007141500515613931	0.005391048636075887
									461.057	290.088454083548	0.014319948049189407	0.0057052298108692615	0.010598665286861075	0.02291887126057023	0.00778326832637752	0.02831227505562734	0.012730815963308805	0.009484658195948495	0.014492817450571628	0.010471914142828477	0.015196558675403002	0.01969516958162345	0.012534356589346632	0.016567002055451946	0.021710447724740886	0.013736801931294824	0.014807766180978836	0.012721327710687852
									169.6335	317.123547487276	0.08606566242548715	0.06285828475336372	0.08922091490823979	0.09803098064077859	0.07802026314025959	0.10149432142294605	0.09653444387908885	0.09761680575559237	0.09029859529716752	0.09436733343739001	0.10194815402003395	0.1010486866547828	0.09400386337017497	0.09015409266881601	0.12267107907981478	0.09141763477574562	0.09137460095130764	0.09712085595520416
									461.865	401.131481249198	0.011786692959893926	0.005186992443435108	0.008994441265635388	0.015051242953357254	0.008327427070128138	0.013816514999969352	0.012789358765683252	0.010921816293582118	0.010661362670368846	0.009708429139654669	0.012129808572863892	0.015120296354949218	0.010978803237657783	0.012137704265882737	0.01840824155436684	0.013624779479028777	0.011722187844645142	0.011524049343325082
									107.591	299.161445464022	0.05727536312019124	0.02504681449799597	0.049130105482445244	0.06494971599989421	0.03005166610535808	0.08474695911171463	0.052195655479491565	0.029395307998922524	0.04499546233666214	0.045244885918943885	0.058193639831590385	0.10291915184763549	0.034215130284189266	0.040572192302998474	0.0730261122233718	0.047072543367034994	0.042827209522316986	0.05046901692790812
									185.293	271.059291191462	0.17328767358130925	0.08955913872428019	0.12674090328628945	0.19833491254892838	0.1063933769347605	0.20904170392634036	0.17326753918901108	0.1415810607242482	0.17728536273920623	0.11579090368510543	0.17374617672871237	0.23560236273458637	0.15854751723256383	0.22049754532882065	0.22603855693347275	0.1848662910593615	0.18729910476860523	0.17631433454369083
									443.6975	219.062124426183	0.16145599375685799	0.0779778410056862	0.14766904185314478	0.19555272000749843	0.10142927031502755	0.20899848987272834	0.16769178868824552	0.14073240836374368	0.15038875689518702	0.14226935139951508	0.1789828134369867	0.2141394560954439	0.15797198950684077	0.16885835649630987	0.24240571889282084	0.17080168797461118	0.17128617060662826	0.17351132584994716
									100.3045	262.093474992069	0.04557677908216432	0.024991413269373652	0.0389461553690781	0.05376984227017229	0.028264738738424125	0.05015492492039301	0.03961599862314058	0.02983526370625651	0.029149376022821142	0.03406641335257621	0.039328988672757206	0.04499269457071676	0.04135966972262371	0.05057333311879537	0.04689078684577996	0.050422873654724615	0.0386053401915123	0.03870034542171699
									444.794	374.157238091738	0.14151789829203448	0.05091433603975794	0.11009721925584687	0.14935936138831918	0.09856033881972706	0.22428990947081276	0.11769759035833627	0.09938047555870257	0.12267760397354142	0.11110055768208282	0.13096235851719265	0.1672262931893907	0.13206090421582922	0.13379964748504616	0.18454848657205122	0.18257347571205607	0.12997255987435827	0.13869002506836825
									188.578	409.118071681581	0.020324375214906227	0.012777788081130528	0.01828393193976687	0.02240706027336331	0.013772055881421337	0.024312205577971664	0.027525335834997968	0.017257950040821868	0.01959811297531732	0.016757837369776773	0.024601682198643993	0.026878845905500864	0.02452255687201196	0.02546161112850736	0.03380265846481254	0.020473199490981437	0.02249732998027447	0.022122449754956724
									353.6365	411.200349856877	0.031262884824521206	0.015163610172076677	0.025271039904544115	0.040914812511763786	0.02088785412316177	0.033885755372565725	0.027095924867187336	0.024032737569859224	0.02510239102876851	0.02322726912883999	0.03419388925148984	0.03212629484678207	0.03036979565120672	0.03281409472537009	0.04471695828274898	0.029752935399058475	0.030801072563696012	0.028354840509205195
									93.7164	297.084693737423	0.012249623348580327	0.008560272620956285	0.010199066980143787	0.014802229572283452	0.006948791259506634	0.012890755064622896	0.01204010232074551	0.00944570210159396	0.01148819586632711	0.009752859489290977	0.013089005574640105	0.015530126035213122	0.010511489272631656	0.014343804132848437	0.029921198781941553	0.01511284635140017	0.01267821888491735	0.018901395652977934
									307.065	457.250359823532	0.0035306099083802713	0.000284019332118897	0.0034234409146563986	0.0025129746134951694	0.012499441697527557	0.005547535453495889	0.0011153531868585266	0.004713882154433304	0.014760542569429557	0.003203746009824924	0.004883274093233116	0.0031240826189319094	0.004633730738916228	0.003834639887220998	0.005643526794107852	0.004739932578992278	0.0029277255800532883	0.0035070944183972453
									133.8585	365.092301349123	0.017655536629574427	0.014465103420582335	0.014935151216108325	0.020247899632783648	0.00988080109572945	0.014549806155256742	0.027070964538150687	0.013559457989351814	0.014334974258423483	0.01292950060065107	0.019183565541254995	0.021675262424033708	0.02392102750928813	0.021593640789904212	0.019394717309671107	0.019067789292364006	0.024515419787672764	0.01726484282992366
									55.41555	211.108649676388	0.05691189210316113	0.03312898817087398	0.04798527275890914	0.05163870578581565	0.03626013354639425	0.05514428584623484	0.052458555009859825	0.04190817789295209	0.04190327294297953	0.047283885460148216	0.049216711151538355	0.05764420954098088	0.05056737619668502	0.05131670355664395	0.051637681544172316	0.0440793418080253	0.054685929560400436	0.05273121836134299
									305.384	405.178644217525	0.014341924632665527	0.007468435381485317	0.013053659954658618	0.016011542107962514	0.008803644564356993	0.02948148487333874	0.01703729883342485	0.014721799512672088	0.013636692446861502	0.014811607107425205	0.0191368581359673	0.022379693014210545	0.016026595318622872	0.018396557172832857	0.01265301619030731	0.01730707089521823	0.015385880449525007	0.01682588634126821
									83.5656	325.119511736505	1.4612050389580995	0.755915171237694	1.1715532903598282	1.7339785494691726	0.9947094690625369	1.8274641933983067	1.4742570503490318	1.1712212251893377	1.367234974722562	1.2367243754484496	1.5721746007865105	1.8681667979552885	1.3925908427196643	1.5885862872473449	2.1120363352222475	1.505227853770929	1.4412244222532566	1.4373150518220923
									123.63	267.109950950182	0.12609857876796	0.07214616417885018	0.10418040500674347	0.13797208236437913	0.09140464688680101	0.134175383957097	0.10842907259453662	0.09231522653389211	0.11445309928331221	0.10815085651787483	0.13054881789942327	0.13627843020526598	0.10859470239985658	0.11399681047453701	0.17056695521125195	0.11905399726647387	0.10694632204447596	0.1070732066006248
									444.8345	450.173872922902	0.021937602642112503	0.007774331612628627	0.017903086475357474	0.03269757933421216	0.013090055615430815	0.03812248820238647	0.021702619476968374	0.019029591979914343	0.01688551095285269	0.019663556453760882	0.02930945765772135	0.03545253201351863	0.023681225244790525	0.023052181450621916	0.03238362166377387	0.021934987262855386	0.02937931917187318	0.02389785759634258
									472.104	443.142736854352	0.009113562807978256	0.005650021631342307	0.010750007087814309	0.011978447295736128	0.006063689424883128	0.012681959736095398	0.009932005662321709	0.00866161939597623	0.010637911792892212	0.009183490067577094	0.010953435511564205	0.012172176940951181	0.00981897552696357	0.011127374418113331	0.014105145847400745	0.010402449100782515	0.010843391516707511	0.009199853910052118
									227.0405	243.114007195089	0.04071178434404764	0.03361483075134117	0.03688645363177887	0.03591953835929816	0.039710479548498406	0.04413343301259014	0.037692562745800566	0.03319521244337406	0.043064315026191936	0.03629111069142272	0.03735522896490457	0.048733624369967136	0.04202329744287199	0.04178836097447883	0.05466767356512064	0.04684515752305524	0.04317594894252274	0.03461877222786432
									266.1925	415.16676064129	0.02733568873051031	0.015453660284128638	0.020170253071335485	0.02717201354361614	0.01691936508549838	0.03272291005868416	0.023590123073376355	0.017317257210561945	0.01862913120969825	0.01855909097462023	0.024619177295437167	0.027631569849456163	0.023735622706962042	0.024051565289041447	0.03751131980473646	0.02532925163428043	0.02451434516278081	0.0245505472814406
									443.6995	487.168986795676	0.013098942345324868	0.00581881211155231	0.008887115202927304	0.013514849559246749	0.007070379731658008	0.014653471613506953	0.011626010256911847	0.008924424409003123	0.011381046083731815	0.011006030936719724	0.011766635317535442	0.016497106374066362	0.013953191955188146	0.012358020553302778	0.016680505804582663	0.014718093865752225	0.010365298126914156	0.01225156007568333
									409.769	410.180356670561	0.012332033925810974	0.006618994234197687	0.011536182812236158	0.015529387187904841	0.013061381029851944	0.013990065642892893	0.013137063288741011	0.009874062737019313	0.011883853483416303	0.0081286380289751	0.012697844618147708	0.015216241868614904	0.012869981147030434	0.012881494063449224	0.01659158129488876	0.01404904897271154	0.013629567827881666	0.012440652543667566
									264.368	489.218809949701	0.010187775154843608	0.003230224579404449	0.006127569756064661	0.019165428385662507	0.0052516513194714775	0.012645430665914274	0.012112446074294837	0.01341084228102887	0.01163371187673137	0.008443235059740652	0.017681446386321336	0.02015323932083135	0.01017382161222299	0.014380917440667884	0.014175258573650082	0.008601456884441257	0.008404408856861417	0.006371993660868021
									315.4685	585.272277374136	0.054900182447744965	0.025914063050908723	0.041046804934206677	0.06427524802736458	0.03142912276828576	0.06927343041864122	0.059560701156938324	0.044641310754069886	0.048874093080403365	0.04708846827834558	0.055673686126497354	0.07084667042485177	0.0552592480326478	0.05470758848437025	0.08597662170313619	0.05631027796433806	0.05432394605142654	0.05297431608196359
									143.948	210.113151331548	0.062196992390954914	0.03822215956332148	0.04932187743348986	0.0579510085134183	0.041798801546601885	0.0641640367588718	0.05189611302234522	0.04827204062628868	0.0432634039180239	0.036940628078200526	0.07242526192239708	0.0638201762381515	0.06034788776706946	0.06402967916843393	0.19396413581100883	0.04295073477079859	0.05946134693756385	0.058983675884732294
									470.9715	456.174675676787	0.004371297409506096	0.002233351938617683	0.004008176311271794	0.004832291908740149	0.0032806008179288603	0.005778800457794909	0.0036912526924066653	0.004059787370436181	0.003726402097492313	0.004027075602071372	0.0040676675024732345	0.005736431782193952	0.003905204183251098	0.005794404559892862	0.0063969330071992365	0.004629537295561763	0.004729969915060092	0.0044727374449174
									468.593	417.163295186528	0.022546826810819258	0.03574294840313089	0.02311839781335962	0.02719972496327588	0.016167701346242108	0.03055106947451318	0.06475904356187877	0.020296313347857847	0.0589467149475332	0.02148099926372915	0.026112718448626993	0.02944129520025422	0.020528855838835392	0.027523089755629587	0.03489065369856426	0.026891118471018764	0.03831223769662658	0.02749310297599549
									155.112	197.031274250416	3.043077559125648	2.7351400765481717	2.799209319436403	3.044727547764388	2.683424798093925	3.0862108431434847	2.70718427677092	2.523620599524636	2.762842042001776	2.6870412279015765	2.869012272222556	3.08315943659	2.8759963615464397	2.811977081316026	3.595947810646595	2.7981220871566377	2.947441604147822	2.83413137124858
									425.5745	344.110102981302	0.07142420565558114	0.035250614740845815	0.05832481704190169	0.07679035869772775	0.04130722242413996	0.08245902804731395	0.06140626127203297	0.05329944914781619	0.07532864672478805	0.05401609541746511	0.06658207641014231	0.0754283446925162	0.06067704917459914	0.06611660520251417	0.09014294289232469	0.06760435579985478	0.06661592568221571	0.0647309316124001
									421.015	583.275051941922	0.022399604516787422	0.010071296779157092	0.017191158212610747	0.02426531269378272	0.013458358083297236	0.022905073782219124	0.01895726310811808	0.017152067118854978	0.01966086538307989	0.01957478601723895	0.021252534221259976	0.024382052593927978	0.022465811639229744	0.025380876613404504	0.030956095679113314	0.020931996555835528	0.02231353133805985	0.021844499920778252
									53.17575	225.124232791697	3.1298796542778113	1.993461793318165	2.6298549444951833	3.428727001081877	2.214854370249955	3.546966641151996	2.8925140061594448	2.4185166596301957	2.8674929269476936	2.7891349341139398	3.2318557037521014	3.705448730646164	2.873298775313994	3.304303804734249	4.019544792971996	3.150895208998068	3.0541801615297506	2.934095315663728
									149.544	267.108670015831	0.47895398408578743	0.30254332124018457	0.38935068500580905	0.5423264949811447	0.3737544535623222	0.5524229462109506	0.4767008116303329	0.39949341303776137	0.5438794147855023	0.4214765276522627	0.4746379006544977	0.6048142982837581	0.4827050588414096	0.6344790595513103	0.7589357228990475	0.5718226692532851	0.5003814547679617	0.3610758100789654
									276.311	277.130702284388	0.030237469496542525	0.01825225749529121	0.025956783123810428	0.03724072167944999	0.024813181649400162	0.044947732957415144	0.025790716756883207	0.022847104108753846	0.03250269274839267	0.022856452939007003	0.03343508070231492	0.045685889268442616	0.03141522374821636	0.030795302031169456	0.037740645101183905	0.037011271428004394	0.041084802626174984	0.033125851647214356
									30.7325	449.343077653695	0.0145569460021611	0.008579114116965054	0.01115951892950423	0.02727647571862385	0.01143011463508987	0.02457775327511971	0.021616845252571227	0.01566929074508642	0.015508210925371748	0.02070952365194317	0.01955217938856537	0.02424427483054771	0.02218849187709319	0.026940927058584616	0.0314481515835978	0.017966264405912886	0.01945944050417911	0.021945512150493115
									289.608	460.2210777226	0.005269927830972728	0.0027591888906814462	0.004466319040596062	0.00669913663629594	0.004134122968220413	0.008248127098408001	0.008219360076399085	0.007517112342703095	0.006739893112644521	0.006835818487201044	0.008453872566761545	0.007144266876478406	0.007704922531981774	0.008623873409747145	0.010468789660453077	0.007788927752129829	0.0061448018308869	0.007349115002199861
									238.1555	451.257025272384	0.005053706797527931	0.002074295158545346	0.0053015272631863515	0.006864848620368	0.003357168914072502	0.00676261561763823	0.0066919704617635105	0.005432268916456829	0.005131319614725398	0.004491022399051632	0.004722068291912121	0.009641551303118522	0.005347763046758332	0.006533680863106816	0.012850819451358339	0.005419044241995283	0.005932594576713941	0.007047936230468405
									414.273	607.266173332461	0.01070513516305403	0.006325919415039744	0.009682659313953868	0.015199339866328775	0.006969107445505868	0.014600700783592921	0.00961292646030841	0.009575661496606032	0.00939388531430451	0.009417177002179363	0.011786925603254835	0.013095019493314474	0.009296372327241547	0.012013683420129463	0.018781245602655462	0.012633006038102183	0.012716348422123675	0.010783787002418497
									179.028	232.999150635904	0.34658406960028776	0.3224012510316385	0.24101851630004298	0.2700068514996238	0.23554227321575136	0.2748274088696682	0.2728163311965213	0.2405057680917605	0.280916389647836	0.2455189925071727	0.3142517188499114	0.3107894896637217	0.2857693274361495	0.33873055987625805	0.36074129218682327	0.2986544156081933	0.295603383501918	0.27549282953368004
									246.687	263.059349105248	0.12117815422713364	0.16535770746565043	0.1559969256115324	0.18620449974436393	0.16423872554021898	0.20874673050637385	0.18708977023415155	0.17407646655858747	0.19658220900688478	0.1940465197180593	0.05215976465669348	0.21412537960528527	0.1878482078397934	0.2907813386278445	0.28034693070802735	0.20775247635833993	0.16665980267546174	0.18934048227754025
									401.904	407.167865510593	0.06590805835863099	0.013080959991228732	0.04831570153064502	0.09321935047084319	0.02856004949067874	0.09177217878927628	0.06731770864512086	0.05180259329357713	0.04701310713596811	0.05071663282411451	0.06798902260549963	0.08368587840238463	0.062143068945940294	0.06515855933979636	0.11802117183950783	0.06323882933870241	0.06333606830072064	0.07054261291209689
									421.0425	513.232461912042	0.010854057413494498	0.006502961079582767	0.006139142672741438	0.01211176517014646	0.006600284757362361	0.012151771319196482	0.011682579930838141	0.009448103321908426	0.010943811644478049	0.008202958350379135	0.011280527139369632	0.01430622273966594	0.01304294167728333	0.012237411623097558	0.016502199195949748	0.012442863563483212	0.01227871522502085	0.009700309687227085
									456.159	347.121356019915	0.03634376606272761	0.01930943396282437	0.03009468597874397	0.044835310397615576	0.023061782800879345	0.04032683280265143	0.03888884913289465	0.031707366200479564	0.03440866948767695	0.033738102479453934	0.03050434516005804	0.04607583525048676	0.03806872801552393	0.033976280443992535	0.037777007858936645	0.04553462546147471	0.037865971863579706	0.03873049271199723
									129.327	429.145500122455	0.034878138173039794	0.014325619021165487	0.03201056894384174	0.04651499734848936	0.019371884991628705	0.04600439149651467	0.036020600442359135	0.030429522253928528	0.029405481720503928	0.024080600669930285	0.029181413377106488	0.039304003879966555	0.035842730123581745	0.034194305618809984	0.05023108485977218	0.03898252622487138	0.0289725353039663	0.03359227135597746
									389.524	353.158556890796	0.20263977761880153	0.1135330897795077	0.16803013835222336	0.23595737850332982	0.15145875356584151	0.2348532743918367	0.2031872564105781	0.16406313010855636	0.18696869514088021	0.16841206304419265	0.19355833766108763	0.2223331537110642	0.209475183222579	0.20065117588151254	0.28458211736705463	0.18687912337459092	0.2005119051609269	0.20290306164487074
									261.6935	823.389754652152	0.003452881003610663	0.0010126449864752377	0.0025153775186389595	0.003919370121088359	0.001746750187608077	0.0026610224179280887	0.002820369393077515	0.0022682771316882813	0.0019421381876234575	0.0021730883508036896	0.002109141989808879	0.003533959113546544	0.0026381235126087285	0.0027122436903622717	0.0015830246171141132	0.0020648949913084852	0.0024946124051406712	0.002272944746959723
									259.4525	210.08817640996	0.35039401031569484	0.19036058801223862	0.2923102092314626	0.4452386974780198	0.2417105602778687	0.44582402484002737	0.3749548402568576	0.31413171573052723	0.3014773810910772	0.31882394275822723	0.3840373741722484	0.42401317361492874	0.34308759974733477	0.3867528074157038	0.5507784714681175	0.35669499041224606	0.36605968084569784	0.37554741141083403
									381.6665	569.252186802495	0.015802587666420113	0.008880263590718735	0.013011143810443977	0.019340962145880228	0.010978460441551352	0.01941451482427781	0.01802525706946362	0.012026062610193563	0.017445555481077214	0.014445707250825494	0.01329640814766556	0.019684031651455446	0.01622093729623851	0.018899287974054352	0.02515374844395436	0.016642989502367096	0.015429623988445449	0.014449457605629696
									436.8765	489.196196474144	0.06433005913477731	0.026180685060408302	0.05371585643379054	0.07003717736091515	0.04050676964739524	0.07642834208752691	0.0628783249218354	0.05183122425080333	0.05119717781588993	0.05429782912613862	0.06574439301425068	0.07392558568101816	0.055965755804349364	0.06472993117028841	0.0791283288032757	0.06393528407163669	0.06747928432454164	0.05995896501780173
									450.4835	462.184709957899	0.010933310870122278	0.005425774210569092	0.00927157504849524	0.011022378766543267	0.0072991417907549835	0.015176709608044335	0.01349190524247521	0.008821174564574557	0.010018996653227757	0.009738900154435116	0.0128495633672945	0.011508077956950078	0.0108164842410153	0.010985082645235083	0.016150439259670066	0.010452967476927548	0.011830877298179963	0.011736957200770747
									472.103	474.18450163008	0.07361814019182547	0.04719452073275186	0.07759265702652264	0.10285616701223309	0.05167650431461228	0.11191498677731175	0.0813415603262146	0.07345997917706255	0.08704209077984969	0.07314784473459279	0.08873477152054664	0.1006442265101098	0.07487278567969806	0.09039837278929547	0.12361518055537428	0.09167752070357282	0.08469486863057164	0.08083923127589118
									3.09563	222.149781373751	0.005618523968922813	0.00643404425804605	0.006143880786911354	0.005985158680088966	0.004046303589596768	0.005611244328345653	0.003661078730131762	0.0034218297156161526	0.005635034230648271	0.0038371353904053307	0.004547901111247396	0.007987852859575357	0.004260683250659236	0.00501530648273848	0.0036119376494014245	0.006336277110860042	0.004594533492903744	0.00399932923223654
									3.09563	502.851849176825	0.001142684543946271	0.0008959507056624631	0.0015200530101221108	0.0016145592293549647	0.0009835274058816851	0.0011118748038551722	0.0019067542639960237	0.0009530267212763212	0.0008849227996421488	0.0015113344019142144	0.0010473910764618028	0.001243700983568103	0.0009618475826444356	0.0012245242154291876	0.0013805234759290128	0.0013912227340588247	0.0023496378407887805	0.002060458800457076
									3.68203	188.938877954271	0.00299883276927761	0.0029360953422928856	0.003908805243996971	0.004608670595180374	0.0045839164105041744	0.00434490831265923	0.0039602509565555884	0.003314000304857111	0.006897388917220796	0.0056896893393049396	0.008126717563391249	0.0073383048219079336	0.0076797127238893426	0.003318990051237785	0.005539415021199213	0.004014525622754518	0.0028711460933284584	0.0029921327215401525
									5.37199	167.118360849736	0.02342666105948347	0.019372027026952236	0.018280284487285196	0.02243474854290133	0.015690903140613062	0.018212826342842447	0.017532859485523595	0.01633694219826868	0.015258716472110904	0.01747931538533191	0.021606692530338693	0.017998112154261118	0.017498892548936256	0.016109871641204296	0.021924572240608682	0.015062400302574592	0.022662214409677556	0.019071954922610698
									5.40353	127.000456681805	0.042582868827912	0.038637812879538	0.03598656865906726	0.03965124257321758	0.04772919678832177	0.05492422321256687	0.04491283205676689	0.055894959348135	0.034881989538626014	0.038274087425681974	0.03686234116033441	0.035696631966278765	0.03417395764015569	0.03705668411673951	0.07266693415805715	0.03424089537831068	0.05121618938907574	0.046275233965528746
									5.42102	228.93178419339	0.0089278142501839	0.0031959619007524624	0.005545695150390796	0.004470972130923024	0.0036960789494545525	0.003919465620432274	0.0031845396558049374	0.003185193853158518	0.0032392542634956134	0.0044351560563630115	0.007019521334187104	0.0032752222461027414	0.004028641431481276	0.0038818560925397614	0.008131560383645221	0.0032905358501006234	0.0031252450581956115	0.0031812731302639373
									5.42315	223.019877049331	0.06185413350548621	0.058573538375781886	0.05430234541663718	0.07675876104452323	0.05299465384735779	0.041077548355262276	0.059753083341515564	0.056420477548539565	0.06387534648810841	0.05662753330421015	0.0692688385190631	0.07568495549173618	0.05520111506712417	0.07891227688119079	0.07435317371960222	0.07853462386333185	0.06469675489772955	0.06942779748839589
									10.0691	265.904091566126	0.002668953013476459	0.002468313353429654	0.0036012883169507415	0.0033140893401772697	0.0023762350807352453	0.0026629291450135342	0.0033675720529019884	0.0016276133012251316	0.002414414049331067	0.003181088754717048	0.0034136013399915597	0.0031662275736545143	0.003423561099699397	0.0026275661245025966	0.004313363635564471	0.0026427063635409472	0.002628436640895708	0.0033236403996380723
									11.1026	137.939703148197	0.34464612042127224	0.2610104230557277	0.5317770529623653	0.43717645007224626	0.44443457116265656	0.3459954533785813	0.4279319454417395	0.2657549438878344	0.3266601855709695	0.3166985138552799	0.4474251350721982	0.5429464944736135	0.5211034752351217	0.35488459051162097	0.4270954554265527	0.272100929241246	0.3317184404794541	0.3234750710189318
									12.3032	121.028567566754	0.1115560723005162	0.14193064266486438	0.10503898535119435	0.11489181256496628	0.08487810058969988	0.08927816259279876	0.11184968989581638	0.06984568099256645	0.2934717767202718	0.06941177573148452	0.1160618911479261	0.11457795545367926	0.10126266233864314	0.1051172951294913	0.1442530788180041	0.11413457398007706	0.11176549468698727	0.095775007612466
									12.35565	417.873416193099	0.002096900613831076	0.002342977853251418	0.0023298547417127304	0.0027059173522539534	0.0032817123891224595	0.0030364344063319114	0.0033829413596815623	0.0030788789753736626	0.0019217877240490819	0.001899669069290362	0.002352726098073532	0.002397996371263751	0.002158704072744554	0.004589083555813628	0.0035723195899261028	0.004116318782418401	0.003556481169623282	0.0033596895070410263
									12.87725	356.920949516548	0.0030100694922231973	0.002067085380706505	0.0013595473543219355	0.0013602254686164786	0.001747922789670099	0.0017843188140620255	0.0015214977704833663	0.001745493582726258	0.0020757784584483335	0.0019778619048820426	0.0017129033892078287	0.002022666768568934	0.0015961256711941024	0.0023747880635649225	0.002089832387917836	0.00241916175426322	0.001518087720817393	0.0016332478592402894
									13.429	231.018653070874	0.00364065585771683	0.004545915390038902	0.005893635133701559	0.004526879929460246	0.0032322058072771225	0.00271622828889291	0.0040049722312345765	0.003995538951759031	0.004297697276027675	0.0034811001499290566	0.004284635377424762	0.0044028215363249345	0.0036385051349888974	0.010339325418059046	0.004512552921022348	0.003848413419277877	0.0032162148363310953	0.002533980602962805
									13.4927	135.019181277624	0.12792159747086107	0.050956996256065534	0.0657868944927861	0.051262033984127674	0.10246873546190687	0.06895375630718671	0.05243556627727635	0.05038677617527333	0.048452184838361875	0.04878144108000427	0.05999879034427826	0.09095970030117004	0.053238731435569564	0.09283258489974547	0.07459774485869557	0.059047385902121614	0.05268551346210795	0.04476501251948937
									17.02345	210.999462525649	0.012734980190011192	0.017015191746277802	0.014316521590808122	0.016745739445579475	0.01592051221182826	0.009834582349223847	0.007444448882387687	0.016591749196473122	0.015149558357772807	0.014880696984080021	0.01629312887298282	0.01767460811747002	0.01574673297871375	0.017397957552115956	0.01555731247456964	0.016888485109219788	0.014927343578564912	0.015321280937650936
									17.0282	502.85144910548	0.0019138140226706549	0.001957999928329269	0.0015688198484824507	0.0020558853826106705	0.0020937755243548273	0.002478844343644196	0.002202780510229472	0.0024412354624994003	0.0014658396081125421	0.002027591454028759	0.002669176286245278	0.0025135524891548994	0.001471232781517874	0.002531301516861928	0.0026836469915945556	0.0017389254365447917	0.0017770769146659834	0.0026727793127090593
									17.0323	188.938869462101	0.004998585185242066	0.002588407821639791	0.004459213205395613	0.005545123245077389	0.005375919108053427	0.005067409101595567	0.004405707416419359	0.004010883129876454	0.0044050071813523705	0.004275632973041159	0.0049137697511345705	0.004892385360475481	0.0061061909153602495	0.004538574140343473	0.0069966260462298036	0.0033732901798116297	0.00510862558538843	0.0043972902710301374
									17.0364	184.937384261848	0.010636492719552783	0.014527877617398169	0.014822689741513677	0.013146297767628138	0.010933840461557268	0.016810712527834653	0.01027923427819571	0.010786850260721077	0.016954103832618236	0.010901814181244225	0.012481848128027244	0.013397386185553913	0.011194527596536684	0.011661947792042488	0.01229191019616084	0.011586866284771711	0.012056242538047605	0.008391779654813115
									17.51115	205.15950540285	0.00553797592712506	0.004536249272522852	0.0031442949461852458	0.004626669654563184	0.0030974830951521846	0.007953591824410695	0.003146648284965953	0.003965677311661455	0.004911697415948754	0.00410856969894955	0.008009453231352544	0.03213954948537806	0.005712721961426835	0.0036888235289724144	0.004994423525237755	0.004966772901066887	0.005568156464602063	0.005383938329360986
									19.1787	223.019975022675	0.08345557294633087	0.07794229083053328	0.0721624002136444	0.07291880177172996	0.06859274435381466	0.06668110355336251	0.07086409799075453	0.06893000478960187	0.08219350745324257	0.0700551529050026	0.06872682984976658	0.09237337711181436	0.07560224812579436	0.08861129280129759	0.09122853764360812	0.08442245794676087	0.08340969662553283	0.0873332146495363
									19.18515	142.019404690561	0.1027149390420974	0.09342683598787288	0.12723579845877625	0.10627750441002105	0.09120999335822645	0.09887744744724845	0.06823424887492278	0.07732623999969235	0.09273481023970444	0.085342084911905	0.08374834084503488	0.08714881368822004	0.08388893547503926	0.08037031777197448	0.16996494448297197	0.14324371324595603	0.0966992559474126	0.0795708539452475
									19.2457	127.000438848001	0.0495507212246677	0.04302534949128193	0.04054596195293486	0.04893606672946494	0.046643032196175396	0.03848662439982884	0.060930847790691745	0.05403014544064006	0.0463817849159762	0.02696986172928985	0.058214534216530396	0.04483121420914543	0.05208331152109767	0.04752899292955405	0.0739840359658667	0.04700665182348011	0.052520480717776555	0.05771447506674793
									19.80065	156.000644730118	0.06987760762670904	0.06877153140975413	0.06359134727484729	0.0625288603858396	0.0647298836591436	0.06981098293201482	0.035824837982427526	0.07536245117911676	0.06754614848760397	0.051851829764767085	0.05729096887089808	0.06404631516618162	0.06136399003381462	0.07036866461704995	0.08043934499321496	0.08761222905334232	0.06875057732450068	0.07358110786918805
									20.33315	265.075155034512	0.0953647130400698	0.05463623996460531	0.0718819151196228	0.10183392411021187	0.09005667146711965	0.014989311898978498	0.12084396161368863	0.009916201880937418	0.06885065419311891	0.014763301299730212	0.014928051850223353	0.016324563458599815	0.016400730761639074	0.027889029763696817	0.01982133719194991	0.023879887876321823	0.020372371451137405	0.013668698114735976
									20.4284	167.118370753435	0.018214863620263262	0.022346151637626415	0.01115293353313992	0.015222251250629192	0.012656624297455255	0.025348475506340454	0.01328123159112872	0.012100977811457001	0.012416590606942689	0.01336331530901314	0.012958408125705072	0.014459883743017553	0.0140830978130578	0.0228059109397099	0.015313237363091854	0.010723674893823755	0.01617184534087179	0.014742998372162041
									20.5041	248.973354296691	0.03250558936928026	0.03145802060390906	0.024959622563028815	0.0289785844101193	0.029232562548253082	0.030435854977244405	0.032164108174277034	0.024917766528924495	0.035688874017442945	0.024634806429463835	0.02957941084869854	0.032539402105867574	0.02640523229129766	0.04672097343574109	0.04201905610444507	0.02960244037226969	0.03032834969032211	0.026812989192343928
									21.53715	166.01392017104	0.03439310002884544	0.021292165764288287	0.022213581209704625	0.02486672823940569	0.01729715604712682	0.038335732303515294	0.026544306856873028	0.02915538521452455	0.027473377277230024	0.024486350853307033	0.026097332468814682	0.02515648527389641	0.027465761295008207	0.03183346817006951	0.03649042527932976	0.029138932932072807	0.030622829796925728	0.018079659346215193
									21.5797	310.174477644973	0.0057527724087137674	0.006880520055337032	0.006537471078007591	0.004538886026570967	0.008667002842008425	0.015315953648238624	0.009211675045763427	0.008538433542838604	0.008338797553279431	0.0049949760145557905	0.009375675365055708	0.00935638624202619	0.006914237362252855	0.009740144755396371	0.01978251793234445	0.008817751948656109	0.005765779676036017	0.0051376896832437974
									22.10425	418.913617181177	0.0031581364075111557	0.003670667506387972	0.002612105934765758	0.0034782295421391246	0.002903448772843794	0.0020036760432776204	0.002220569922860941	0.0026552762489707674	0.0032836931193671614	0.0028726125013928067	0.0022207260554588594	0.003499912439398936	0.0028671829568603577	0.0030005691992510217	0.002560649545921936	0.004247573820086879	0.002759469321130626	0.004380289421950209
									24.9958	172.017499321005	0.15616816355329965	0.03115687309795217	0.12773634975888631	0.2584691895948161	0.09762411200501712	0.2325166373432851	0.1327906996788465	0.12570026368090773	0.11506244619237889	0.0945537023939933	0.21002851783857762	0.23245895575206632	0.16714870965792414	0.11082467956259683	0.16093457112484916	0.1591826883796417	0.1707395637399221	0.1675588560767687
									25.0011	114.023475310326	0.4817631435038119	0.09047722273706459	0.31015198083603945	0.6052986145460375	0.22197801412053614	0.5555635970112047	0.31841176719111713	0.3170022613367698	0.30230360914242393	0.251108240900917	0.5106380100490661	0.6357962539432389	0.4637481971623678	0.28891203307613583	0.4545665541590255	0.35382437289277796	0.40126359970542774	0.42019230418158143
									25.0055	187.04112264157	257.05637422140234	49.840404637780544	200.50566478995728	356.4767602631604	134.50201011455715	335.8856891029417	182.3125862476657	187.4580268674899	166.43782310096086	144.23710943717367	306.43028666034184	341.96642334090876	251.78792705220843	160.89553249166545	255.056045997072	222.91039030220315	223.16772385068214	230.85155692873278
									25.0099	115.019877897874	1.8473131511110088	0.3346366698606556	1.3475138243684135	2.3366335367123847	0.8958816874154277	2.3182477573296274	1.2679667123025409	1.3578121832094103	1.1840114838600717	1.0193004634610223	1.9816208153726738	2.4694537933189173	1.7264313560799869	1.158503544886206	1.6292528655903318	1.5155365166062071	1.5257533083923018	1.6308616875169364
									25.03395	189.045225327343	3.0171363405594174	0.5947131128269134	2.3387016606982125	4.194924087144261	1.62118195701355	3.8738218593143983	2.1844424576032018	2.190910216450954	1.9602202746644686	1.7065524114573192	3.7497076560689786	4.136980343594473	2.8182576131883215	1.9272168530306089	2.8951617390945357	2.6154061853540327	2.6551412592354	2.7579230934136745
									25.04425	186.045185267125	66.39502526718204	12.821556390487958	48.59740220348645	84.96006199004708	32.38244332378961	79.3585458163334	43.95087975053105	44.406882372558904	41.24692323199839	34.70432548706978	73.6236310190118	88.36418899173843	60.19212424207405	39.63173598635424	61.03159167467121	55.63628324572114	52.834434132563565	57.83265446669443
									25.081	396.076805027929	0.16974394253815425	0.024467755727250122	0.14567954865388372	0.2597743819622707	0.11732921797629237	0.25389319663025073	0.13940725739013604	0.13456438554956618	0.13477708744317338	0.09416884240808296	0.20439122704555365	0.288128545779546	0.24411858640935985	0.14852180913805946	0.17913572490715884	0.19694284387221198	0.1565991675488144	0.21032671078128365
									25.081	397.073332044829	0.4096858598599327	0.03888579103907442	0.26995238309924213	0.5491963502508667	0.20728979337048942	0.5345207150000546	0.2838012680136868	0.27318904170907693	0.23724162067969104	0.2018856279720995	0.3820405885276516	0.5539300580465841	0.4940810123448661	0.2582397204711761	0.3828438983858796	0.413111994514504	0.319845057638239	0.36840015435343165
									26.032	186.871703755681	0.12648637826489192	0.029683986729718677	0.11440829306665959	0.21575985259378863	0.08573255956458169	0.1877681656291871	0.10168417424218278	0.09350724322218912	0.08288947433925978	0.08892956488708001	0.16748544838152093	0.20537141805157397	0.16060939938114988	0.08246265170862722	0.17043490779779355	0.1595430221767477	0.11942988985325709	0.10550951102011907
									26.0368	186.2748459078	0.2920214148031744	0.01570231063019487	0.12431942963331274	0.24662004071347368	0.03787221206984451	0.1836219122823609	0.10256654592365018	0.10920631245118083	0.10230496580702379	0.048851192470807055	0.21860107364138426	0.19301649542831217	0.17450878755408414	0.10039017390593288	0.14351800080672128	0.18735578686962728	0.12005608948095127	0.1769352483614193
									26.1149	216.041299994568	1.0498166079721731	0.6903008031731853	0.8634683651363116	1.1861790222941908	0.8849580091719123	1.2819608629914188	1.2165375832481	1.0285613399250637	1.0251211768580157	1.125798367973719	1.058063437898921	1.1528609474764213	1.0695944929614598	1.2352955106785413	1.7513381078116925	1.1061854305586296	1.121015324291873	1.057759554062485
									26.1149	244.087224410815	0.17547365635690557	0.03592160574939364	0.11822109768838929	0.18886219659779535	0.0893742664136067	0.2078920991165577	0.11981250509450382	0.1080513944826345	0.09606860115356142	0.06693063339386308	0.2113222273800266	0.18184009165891077	0.15031497019114873	0.0899160608881846	0.16907802082534326	0.15124481911510868	0.15222879791008365	0.1418070126972821
									26.1203	263.023299308975	0.08726583944918838	0.07939018547317431	0.18592713847536504	0.08894440004132408	0.10142956192939394	0.14708702697776255	0.15759466299796204	0.10240515194489144	0.1046342987517715	0.19802793218933576	0.15545085500238212	0.13221376361518009	0.1436460446949831	0.14311280348213412	0.3019593174212423	0.17203156668339392	0.17682712094023353	0.1781867107116881
									26.1268	162.902149183087	0.08357737496120386	0.06132729751826052	0.06376086906856616	0.08546018596595525	0.06345197518941383	0.10828855063841326	0.12191423561824562	0.07828912318590267	0.08347137784094408	0.09460660326506855	0.08291416955393995	0.0626410476970574	0.07564036189200603	0.08472801076714445	0.1380479945841218	0.08721042315199183	0.08733639805597433	0.07732217246188652
									26.1387	215.037958429491	11.670439787251954	7.5678833681728825	8.907884466471819	12.29926741848461	9.001807732676935	13.963074161301964	12.599453509044057	10.598248129285517	10.891301321419025	10.918353968707908	10.557138107659883	12.122525906155506	11.031465763792706	13.63970611378085	18.281317599944803	11.604138086108303	11.138620694594817	11.918079914801094
									26.1387	272.019582256547	0.029212200488628555	0.01979343329307345	0.0340099453286009	0.0064200487949178245	0.03452323358478944	0.011554724335850565	0.01769336588088144	0.0317533566103291	0.016496897700844792	0.03180153673435393	0.025743330748345526	0.024043283280590168	0.030687247853066146	0.042216122867624134	0.031239110420570912	0.024328096772855395	0.024368379617204627	0.031512114715314364
									26.1808	164.899167650025	0.038121994218675674	0.036464340330448014	0.054004067911416063	0.06632059780386156	0.03841646244876063	0.06325209648722616	0.0618277118875987	0.05309903754620935	0.04681023130782994	0.04687587340495984	0.0502636060905187	0.06163118225649971	0.05425030009506265	0.06878693537880504	0.0980283855307113	0.06556167506540651	0.047365349291320295	0.05628329801657383
									27.35195	126.904080948558	0.2435142368636389	0.16670321982567557	0.18992517108723522	0.2662853583049733	0.17262912809288739	0.302006663815321	0.24715082477985773	0.24456764247665075	0.22826076077441715	0.23309309674536466	0.2526953100070742	0.269874689868858	0.246293339323639	0.27739479534797773	0.39171723373860606	0.22452414337903012	0.2763464862430338	0.24202619458108732
									27.3698	250.144870061812	0.009752903932265128	0.02477316744179431	0.01126115647283945	0.02558602251071163	0.028576636926412227	0.032856498285795815	0.02223760428646383	0.018601264256997575	0.028195591115289784	0.021838780456104392	0.014516830125484463	0.017692569582507936	0.013785355112258224	0.029840082442801057	0.02277058092117558	0.051150102869439835	0.06143987807781638	0.06781645940361127
									28.3048	277.021105570715	0.027195004842062585	0.008858603090643277	0.012442785194019009	0.020021638761780584	0.008433949453381362	0.0193897976391956	0.018859565238969134	0.013181432233494002	0.012527035212065517	0.01380920929090831	0.020132530666847552	0.01700892067718201	0.019394774053711945	0.0231382798596415	0.033185568949010556	0.019340773005350514	0.015757271665797355	0.02388020218970335
									29.4819	372.06539666531	0.00033149925463590954	0.0007313195149839052	4.8958917187281556e-05	0.0021156847113378116	0.00023975376935982278	0.0004401566095560206	5.187789710060963e-05	0.0008404154799716393	0.0002616657095245057	0.0006854354561149228	0.0005263149361997159	0.0004105850848878962	0.0012936821428286072	0.0013377395075699827	0.0005718373059099901	0.03688178674702218	0.02937743945780352	0.030685322874977817
									29.5304	521.295244626402	0.0065464117612148535	0.0048640152040406144	0.006239160918682248	0.008877034355856054	0.00441159696849772	0.009018451385778115	0.009668341800421568	0.004780988878309472	0.007060132079669688	0.008352138897651474	0.00791025381007792	0.0126162735186843	0.008542125643376999	0.008197199746617386	0.009951208752915828	0.009288259105997622	0.006744014274081228	0.007565483607969533
									29.5916	321.063000572145	0.035614711406386584	0.03459121767087261	0.02716413876957593	0.025750743762124436	0.02065847611243968	0.0021920508564703257	0.027214523734289522	0.002929991348165619	0.024691237484119364	0.021618985751847012	0.0037461593634509935	0.0024750809412423113	0.021414796956942865	0.002491623838560653	0.0046105381885075914	0.030460243649534122	0.02311081530956045	0.031256312243844876
									29.6292	167.037086608521	0.009926459523156453	0.013090328649444751	0.00358248991116466	0.02187268783837177	0.004587419159306077	0.012939203592508199	0.0025687891656202503	0.022461442660373577	0.012201401661196539	0.009377974192078777	0.04498981715632385	0.01043734084099221	0.011661040367044696	0.01544588749379446	0.010516179646559876	0.27308572255644004	0.2619341652127561	0.31936490587086025
									29.6431	166.039838907372	0.06552680213115582	0.05407194657557555	0.05396364957832054	0.09600793326691927	0.05437943139125588	0.020929833250202597	0.06824658558797163	0.054121413943978305	0.06659046432465172	0.07351298457809122	0.07015240250816716	0.022984848799937094	0.08177223516134663	0.02551453361538796	0.02381533195192439	0.38642129910107026	0.396873446355453	0.5068183074938496
									30.042	505.052488739123	5.357877333012481e-05	0.00023734772955602164	4.8958917187281556e-05	0.00043485984746904015	4.92720679079107e-05	5.5177032897182446e-05	5.187789710060963e-05	0.0003726266552216075	5.104067414552297e-05	5.0093443121395896e-05	0.0011973608987936668	5.604840637981286e-05	0.000648015013483521	0.00023303702394203662	6.582536508264031e-05	0.016004799707153548	0.0134236502418576	0.022849593754606174
									30.15115	431.033078992105	0.0002842652375189469	0.0008865700137265101	4.8958917187281556e-05	0.0025746380343925628	4.92720679079107e-05	5.5177032897182446e-05	5.187789710060963e-05	0.002427022963998646	0.0003385879278311211	0.000278395741744828	0.0022612755277061783	5.604840637981286e-05	0.0007966275713292717	0.0003738175306330934	6.582536508264031e-05	0.055226751356576335	0.047839205883108506	0.06278889765792432
									30.1524	78.2697398764768	5.357877333012481e-05	4.961208924851476e-05	4.8958917187281556e-05	0.0005395359709320473	4.92720679079107e-05	5.5177032897182446e-05	5.187789710060963e-05	0.0005761964193426675	5.104067414552297e-05	0.0001587119365443323	0.0013115562687860648	5.604840637981286e-05	5.187188666953735e-05	5.587746064281439e-05	6.582536508264031e-05	0.01133926479650937	0.010551765677042463	0.015270245656933868
									30.5439	258.066783164203	0.0411971560490917	0.0033472890905870242	0.022355171453809042	0.0482539080072683	0.012182860950568569	0.046293906647519034	0.01595511987154852	0.02055750468576698	0.018967258704175247	0.013477491163112048	0.041888155968408725	0.059291476876125654	0.033539472385952944	0.016182794636255146	0.023538332450674403	0.03247011163005433	0.03155610658630798	0.02954516088593524
									30.5885	315.075991309348	0.004882147884413007	0.007207937777121434	0.0035851452202037702	0.01303278288007473	0.00955027651864143	0.005100316026229165	0.004887859673890869	0.014213784321140838	0.00546759640641489	0.008267420844861855	0.022450859821099102	0.0068504409864814375	0.0043267615345323205	0.006769524729844061	0.006699465045248622	0.1502854175434328	0.13716524266333127	0.2021465326843055
									30.60155	301.023500517034	0.008047570754311863	0.0024973745426654357	0.005192360984766277	0.007423910681620305	0.003355062489428598	0.008769954070604182	0.005804328198345646	0.004221262771201192	0.008359739454091637	0.004305205619757054	0.008731053058541846	0.008163975017367613	0.006751190076451476	0.007295439268093178	0.008802923214642712	0.02494918270799221	0.021084959659250255	0.028364924950075563
									30.63195	165.040156046998	0.1452621049649728	0.25053971948211323	0.08360056401213604	0.4194468905308966	0.11903924466420605	0.20240295561083307	0.12379640417303038	0.5184847281979214	0.2509222120920088	0.15404213149598275	0.6887497026929627	0.22295147415016464	0.20093315656481328	0.25674530600697093	0.14978240369984047	3.9857337491765135	4.006309350090933	4.971920207385748
									30.6592	240.059189850488	0.23659154407226962	0.028525604703220044	0.1571326059744302	0.04710490287854249	0.010777958079873133	0.018656389827114987	0.17704576310954012	0.05856278443696592	0.016270906786900532	0.1513646616787039	0.07287434659196801	0.018617962853936548	0.015087027579159227	0.019588552617045816	0.014535115364930495	0.44648258372639266	0.4205349407064974	0.5989347582349601
									30.6798	313.079024711715	0.036164330556531156	0.0599493094346361	0.01540667828300188	0.08615599012782223	0.02008473784558309	0.04022592093772431	0.02309427655936708	0.1230917424651617	0.049642970262385	0.041941485808429414	0.1774427515413939	0.04600124523735584	0.0391401895981888	0.05091330546434607	0.02644658274450661	1.1364004835383923	1.0891169663538534	1.5427030077459098
									30.7109	180.029622517628	0.007273246098811248	0.004259959207994793	0.007230248717172274	0.006914773021769241	0.004619735946597422	0.006319747101753696	0.005437223967014728	0.005316406285667217	0.005550799176293543	0.008110673482017834	0.007490432731035972	0.007663016913491433	0.004955310432202111	0.00685574744548609	0.01053655076175199	0.007271644498080093	0.006362248449358829	0.008219055003942658
									30.719	100.932653828736	0.03421072581863509	0.04794723187000051	0.041970889344641736	0.04907353617005301	0.04284568670002752	0.04675617933070582	0.03701153375328114	0.03590538933570373	0.05247549501789705	0.04026956278721489	0.046479812734229735	0.0671905352160566	0.04777131608694616	0.06117399050279274	0.045379152383484146	0.06093965781799898	0.04076210762224575	0.04305789443628367
									30.72005	126.952073217407	0.09742811274112528	0.05822788630060561	0.07849812942384432	0.09523279305094294	0.18821985676487546	0.12310531643886236	0.09049628699461547	0.06792863816130583	0.08240989686687104	0.08765933214012073	0.1981248179368425	0.10942270621112922	0.07486917544083789	0.0765826968082183	0.11892736513836799	0.08653987149542999	0.08675666384097268	0.09094910681617134
									30.72445	241.056603485439	0.025370087215198154	0.015712809566022435	0.01315205979120042	0.028452160054817686	0.009112850872041856	0.023861277496324208	0.01506478641634191	0.03427754144673703	0.01313591227330922	0.015717591488788787	0.04456631383085908	0.020341168475401468	0.015005828929997522	0.01563567405311662	0.013793886087465115	0.3094736827200413	0.2936486477607872	0.4117670445106296
									30.7291	175.947299436136	0.010559519909300099	0.01567247668222429	0.006282090499824047	0.006086957184448502	0.00959871112183132	0.010906914406314049	0.011573704288436718	0.0064838253783231275	0.011604607684012872	0.008569101837996546	0.008347555391477713	0.019581635082188135	0.010257624513575512	0.011661686930889335	0.011734588452571469	0.010201596119715002	0.009057736993231787	0.007823478668921729
									30.7291	216.055770025032	0.10217841030315065	0.007726148017441028	0.0693049795696937	0.13319359484622467	0.03369196876934327	0.11873946518057135	0.05524125400141345	0.052173535312659516	0.03578529592844231	0.021260064503974666	0.11555145683988795	0.15367816347918056	0.08670742247177154	0.02888824232763931	0.03981335678718561	0.06074548957954424	0.07941765118708252	0.0799285059503246
									30.7647	237.080433513459	0.03502173110156532	0.018857629141066735	0.03192848906411761	0.02997977962026424	0.03740657716058259	0.02985269560273107	0.03826368981862721	0.026630113807809656	0.026897906489798656	0.027105371046607808	0.041347839926263306	0.035326870074653474	0.03024177617628361	0.034487337281544704	0.04792466320163967	0.03260837318826671	0.030569280386206352	0.035642770410832705
									30.76705	337.039358251241	0.012855567549358082	0.004731239962583797	0.008694777205006839	0.011546592444347525	0.003289911902867886	0.013567285170909885	0.007270948312208456	0.007807567056853149	0.009450004626242027	0.0052159311302232	0.00923137781188156	0.010072721423882325	0.010523682468033958	0.00945283596592749	0.011800565609923269	0.011238903857036209	0.009740043697376405	0.013516347421677453
									30.7694	135.944270608744	0.9300738210170125	0.8682732578307779	0.9986060828350739	1.0338413812964085	1.0807483942819962	1.1100983070637411	1.0118017611518195	1.0750435732153698	0.9667668786757261	0.9853913593555357	1.0520501081108105	1.0553247404511417	1.1080598967359259	1.1577020155097666	1.3063842385694402	0.9550181676980699	1.0783656914528106	0.8922646489900692
									30.7727	225.024912082436	0.012693096138148285	0.01693531564003485	0.002818802511174302	0.02901438035445008	0.008448147291685025	0.013581995306883582	0.007266459440731829	0.03415528590700094	0.012556129972591491	0.013924251650165833	0.03991352252026422	0.01341749099798434	0.012775176190213193	0.015109993925782557	0.008033662713294578	0.3256470746889392	0.28174670118317074	0.40240134522045534
									30.776	132.922565038625	0.01278841687594926	0.009892119536508115	0.009550752283965777	0.008425167068131893	0.012197739303924	0.007924578827052437	0.010917692764516478	0.009205827664473972	0.011061392435511859	0.009325617960649282	0.011719378035952722	0.012535428164840049	0.014355504050737865	0.01370548326791825	0.008000439156050249	0.009663594986636423	0.009345229167927835	0.00830460586824354
									30.776	194.996380867532	0.040256413582655325	0.0174719733114874	0.030291204278531724	0.04435064604958831	0.023571262989035554	0.04405800530188956	0.04327669286817159	0.035196976257946086	0.03802850342689665	0.03442226682482557	0.052388296115094726	0.05752252573061925	0.04529211995022407	0.04224128488188086	0.06476631340302055	0.04961582397852609	0.04071263274442854	0.045314380491934585
									30.77845	297.047687314247	0.014426977409836943	0.028999186848800023	0.00466518073173209	0.043867221267589934	0.008648970179441136	0.01866469946276695	0.00830292850902427	0.04410582502680124	0.019746790411592906	0.019341741922653602	0.07654474834365137	0.016841579460644726	0.021452392221348194	0.025970468011496422	0.014486822117157436	0.8162194599739688	0.8066912971069041	0.8677714234092434
									30.7822	371.056187861571	0.006533888083955795	0.006121207857568904	0.004058574470359803	0.008864075864102393	0.004155949913561691	0.005593525384043843	0.004939356829828514	0.005299705699552666	0.0046845467808742415	0.004938237341038007	0.010103209837766101	0.008237633702161323	0.004898839725778349	0.0060977143270941865	0.005925400649200008	0.16795023326923325	0.16367326734784685	0.1710656919891847
									31.2439	91.0251568109898	0.05341808109520023	0.05861908823983538	0.0957413273043549	0.07746133387144284	0.027101416494107026	0.0667003729381142	0.08166752602791515	0.02674234741035644	0.05147706250559177	0.08353562548391445	0.14839702378433128	0.0631586102506265	0.04706046780742576	0.0652221508835884	0.13404738401584532	0.5639094376636158	0.5803124500096322	0.7379162776365809
									31.2517	224.027862602451	0.019329979121965137	0.029386660066944584	0.006743374803220921	0.04845453084108576	0.011442323921154667	0.022358435505222485	0.012624506576600414	0.05207731179759653	0.021063925261157315	0.02511151826239869	0.06712531054606509	0.023487371602221516	0.02404393562868083	0.025106212717223603	0.016925767563919877	0.47392371470973327	0.46209214085650546	0.6217234500951789
									31.7048	115.919774198169	0.07251978000699684	0.0723684492473053	0.05717840537272099	0.06691930365909303	0.0706654190982107	0.07049765058540258	0.08043100383246939	0.07775287676637918	0.06263600648458427	0.05457956006892588	0.05496549194021212	0.059137252477494996	0.07331946087571209	0.04980739349336133	0.08858851555097359	0.06750233318330087	0.07174795953171187	0.06946483597420294
									31.7231	223.028147918722	0.17023618231974832	0.21566021335837626	0.06885030907829882	0.343904473755226	0.0998129361011222	0.19481092010962545	0.1053863542050719	0.410853869572314	0.20023184162248805	0.19009809088893478	0.5359841184556886	0.18201618098766814	0.1792656468760549	0.20267547323440557	0.15361673961390945	3.222804685869974	3.1943903433634455	4.217779997386152
									31.72495	130.943309775727	0.062074566032025914	0.07504829402425071	0.06993689058030032	0.07367088998450408	0.07020721971382474	0.07202333361978128	0.07456890959537267	0.07885062263758133	0.07501011887298757	0.06904736582442489	0.07158030077988574	0.08558568754108495	0.0738312769401637	0.08519374268407152	0.08206882709205149	0.08392071073174898	0.07846240435392642	0.07351292454099262
									31.7337	355.195464323139	0.007467215766507648	0.005555504219732133	0.005032065052785514	0.008699010175023128	0.005140348571367785	0.007561331227493889	0.006901630703187695	0.0057156000209843535	0.004986012383633467	0.005723470965195377	0.0065369767389966025	0.0068312537247317544	0.006554383761889348	0.010747443562260536	0.008682352613296978	0.004985523531348972	0.005254664029321656	0.0058716891246476605
									31.7869	284.060156728316	0.030080676104986204	0.016521792899635606	0.021800259101476187	0.03421748698957679	0.018346345156577827	0.03352860446081863	0.02620492484740298	0.020948036061296922	0.02308696357983724	0.025555888161180533	0.028571153673528697	0.033797308171105045	0.026785879636359103	0.03087867841339573	0.03730304303720538	0.02835124794575998	0.027178173588870626	0.028752546500984664
									31.8187	303.200358178137	0.03940646958923285	0.028001952871970118	0.025970131355247988	0.052860206303098733	0.026061442018301195	0.05452030694971165	0.06803216766249513	0.036503404808107105	0.0355335658683959	0.0497177938288929	0.03404531781463768	0.05592547496891779	0.042542993635139505	0.04935990125760758	0.06238015433923181	0.042692166345507425	0.033746887033576464	0.059154316239304935
									32.3741	497.29506107346	0.002357806988728077	0.0008052115224987779	0.0004744711360426935	0.00257110792496522	0.0021629922325939635	0.0032385087182049336	0.00172872091742369	0.0018136431229226547	0.0021651456949369425	0.0030441573868065772	0.002584183570258129	0.004612239818507398	0.0030368119847665443	0.0036042321062068356	0.0027668518388453303	0.0028171751730443986	0.002861019301289957	0.002619151711773612
									32.8562	257.139353875641	0.01405493154312804	0.01207754915576834	0.012361806806508868	0.014731028196923672	0.011792774337498325	0.013032000684196278	0.012430865008724909	0.011834107213900415	0.01136533505696071	0.011557329658792475	0.013176512657454212	0.013521632960534541	0.012261623739402096	0.013132160411983722	0.018929640025773978	0.012626934527181333	0.009962090971079257	0.00812357035140927
									32.92	537.289685392762	0.019091722640976663	0.009456067255641912	0.011859396154409748	0.018294797147063106	0.012513679994899503	0.019758858671019282	0.015606116888775577	0.012027502633644925	0.015117165282181053	0.017204596285215222	0.01585475118617904	0.02001963970232696	0.018890091325642528	0.019694847936632308	0.02763088940701882	0.01550409895154895	0.01671485595132964	0.017097062959470572
									32.935	261.078925249233	0.07014108512920285	0.008513864884151467	0.04776591431317949	0.11012386165631811	0.02573115196423248	0.0847367756773893	0.040378668810776494	0.04643050614198068	0.034864053938988414	0.027316033445592726	0.09179958205592469	0.10674852180925488	0.0647473403434242	0.035667452001211394	0.053235693041874026	0.05264617807293114	0.053741914449966725	0.05372087848455615
									32.935	341.179366914744	0.014908655027774602	0.011705091821983057	0.00972456901109992	0.014963007659173456	0.01020543170352649	0.015952611361850322	0.015349464132521428	0.011989554688677071	0.01215761672117924	0.011659855472869953	0.01517674978335978	0.01686018574300405	0.015249754542984516	0.016555074515749026	0.020084758260503655	0.013559079849177673	0.012448593326086941	0.013258108018656813
									32.9464	191.001423978797	0.09520082276923292	0.05040739220815933	0.08231339345180856	0.1074988592620897	0.08362992685074444	0.10270932403538326	0.08567832373327518	0.07322386572179064	0.07860837957875434	0.07913311276253811	0.08758450225611876	0.09806612600585336	0.08123717259721759	0.0893262135518234	0.13417934672574908	0.08727699503893174	0.0828356908788205	0.09324492101833995
									32.95395	188.985797337808	0.10258242100147591	0.06677446420762766	0.08928708439559335	0.11114135810002702	0.062165650982057966	0.11749631849967773	0.0841060798909943	0.08048962955676228	0.07622560070390894	0.08987305790982456	0.11209787888461563	0.14485284423980832	0.08167664282476238	0.1246683625764815	0.11621742452482468	0.09405760148233898	0.0893875059020453	0.10039169406602462
									32.9666	248.047939410091	0.032329493289955026	0.023803433101565817	0.02492563880881326	0.027274263133315973	0.02684746167496748	0.028364435111032434	0.020683353821584916	0.01873146490020526	0.029745054050315942	0.03051770746747574	0.024360213605563855	0.02471166570969156	0.02972299368795651	0.021549152791991988	0.031899772252801245	0.03299981014363648	0.01945833894509344	0.02347317445549129
									33.00125	247.044588620451	0.25893221678454165	0.14695493413649732	0.17769387190582944	0.31520627016589614	0.15073632446819943	0.31060938087520396	0.2453736451657811	0.21165977844958833	0.2136169265341905	0.21754831324828872	0.24629710719103784	0.30406000139865563	0.23681077563559394	0.25792241596948434	0.36413155069608566	0.31908090265377975	0.26576330333166986	0.2906913039090245
									33.041	246.052045655873	0.6722046997882072	0.343878364039428	0.4917453126712587	0.8098675287081218	0.4278993300822968	0.7882729252701293	0.6401290010471364	0.569692833788937	0.569884982220644	0.5611709346756929	0.6699997207542161	0.8019565692828946	0.6533090200065855	0.7089784532245604	0.9725753360612922	0.636227015546222	0.6333708294761833	0.6325377104117966
									33.04375	245.048730504679	6.237341564707217	3.13491438047687	4.539388946901755	7.413566472057829	3.8692025477951537	7.292068062752455	5.8814856629543195	5.1532586231402115	5.231751120873475	5.267876877255819	5.983895843412727	7.387313188224432	5.910200590757672	6.463986057918145	8.826115049748635	5.949883962446543	5.897077193331202	5.9013103711486705
									33.0498	276.172116621058	0.03961648007955877	0.03149221970357994	0.03346334992457429	0.049586963846825274	0.030894215706873413	0.05008992561146689	0.0403656047047019	0.03428322163217017	0.034388047509548596	0.039606250635490066	0.04125849887865952	0.05255440532785386	0.04508739740647017	0.051993720173569326	0.06509786873940099	0.0467746735951717	0.046176680870132804	0.047525148576643875
									33.0531	539.306133314878	0.015085928994177118	0.01229322007637495	0.009402150630059851	0.03531327781039439	0.00746776730363664	0.015129196260483738	0.0111621234690084	0.008853910045466559	0.030527081737939242	0.035096584289031396	0.013032217756287887	0.013079136949371791	0.01076057487226274	0.014942525458268787	0.016708469344774567	0.012321521475278426	0.008376119024635734	0.01268535423612118
									33.5167	196.024759209056	0.022219736158612655	0.011865773620669939	0.02295858383104228	0.012907438781801284	0.01583467030628962	0.018436338030408197	0.018544037007651688	0.015676377945926943	0.010183580807996959	0.017237512425634486	0.01311150023486163	0.021841427341076892	0.02254133759171595	0.02794671861812385	0.025475206264538933	0.019684787384843246	0.022576512445951644	0.018206606915754493
									35.0809	207.011807698672	0.0392699286690658	0.012632817976503986	0.022389394356661024	0.07566572916952957	0.02727873734167187	0.04489421301014418	0.02266067327241863	0.046162653148027324	0.015551531783236936	0.03812671896751432	0.03047177052538519	0.041334482753507255	0.018826871649389502	0.04130055830286018	0.054891137905628384	0.015815462896074314	0.013031436794485117	0.016318461076383683
									35.1032	385.169449446415	0.019650817169530266	0.012911778358956974	0.01642081516620746	0.019373982926803784	0.011776354157590194	0.02395540782047407	0.017971321278317704	0.01478616950322272	0.016274250324328787	0.019644061665689463	0.018314904058295816	0.021628440311687605	0.02385165272559613	0.022983452732151907	0.030146975678668083	0.016139136940954365	0.018210925822169637	0.017339549128065426
									35.1034	139.00291604327	0.4940627876593735	0.233113652293213	0.32324200339051656	0.612213805304722	0.2865844298130162	0.6205080262664214	0.4553159761609771	0.3828222064093753	0.4043372894820716	0.39901858739566715	0.4724286059418687	0.6095772969665337	0.4549110074606853	0.48813934757758415	0.6961404639660896	0.48333218789385707	0.48366256314939016	0.4681595771495427
									35.13325	383.221044848392	0.005628185694074548	0.0015783056313419211	0.022959010289488116	0.0028557983225589857	0.002109176164697286	0.00454585280189056	0.018007275907369422	0.004690441684297478	0.0031496680255859648	0.00872882370358211	0.011252871250827797	0.0031496579682768907	0.022277205504454285	0.0034583569535710334	0.020544334862269822	0.011118902790561483	0.007701808214970729	0.011896407007516869
									35.3159	114.935378785233	1.522565093005979	0.8078959106112586	1.097953865887674	0.4792919847858164	1.018443392693262	0.529528084841559	0.2218141799134444	0.915059826468622	0.8239157928556602	1.2780099335367414	1.3834840045089078	2.200633348546587	1.3333622865855166	1.7117020770467304	0.4875995872181386	1.6261319384079775	1.372712624775213	1.024059974761633
									36.1976	429.195765434226	0.021657114687436866	0.01162179827136195	0.0196314539702614	0.021829074729401755	0.012715448113745361	0.023114299039235207	0.02229872116314207	0.017613193344120762	0.020520539774765655	0.019370421850199854	0.019096919331188948	0.022636721513011077	0.022804072909177492	0.020862620469037415	0.03342867814669037	0.020343699038106663	0.017325343648054367	0.016977756545956537
									36.2264	110.974780038856	1.2378104821168323	0.7861852712695854	0.9894685851081522	1.2145819694748623	0.844189834295376	1.5007949151795823	1.2063822003412898	0.9815842742127805	0.9861860846615812	1.2013684588016862	1.3761014911542397	1.3843221933805079	1.1272096655769976	1.258490327738409	1.8097548865460418	1.1799602217290233	1.1161060268829648	0.9855843180056897
									36.2553	459.206643045338	0.02774753363015609	0.011795668050496116	0.022892566449050383	0.024524927656828472	0.01565058571654051	0.023447631596508485	0.02440214114219325	0.020651398186803564	0.019081879315767377	0.022296256974759544	0.021409911264918976	0.028916635191084467	0.026395258260256065	0.028005072155871686	0.03743431673932158	0.022817931025115135	0.021885364194910707	0.024096713933307316
									36.2984	148.039668333538	0.07653578379193077	0.07124270331120737	0.07845736435185593	0.0763736878108341	0.07406693554820241	0.08474616531100455	0.07712690725891193	0.06063257566948947	0.0838815906205107	0.0735583960749291	0.08764214426553715	0.09251527457513768	0.06963840578561876	0.08609861848287789	0.08978723636949536	0.10617462850718125	0.07484238736130691	0.07624602881735869
									36.2984	176.071108544224	0.0656528981191845	0.044538707726721326	0.060471149549040315	0.0840363574230605	0.060500006294997966	0.0713859663810652	0.06356021843412929	0.0714247234660119	0.06053272215698088	0.05900030013799634	0.06831014008906465	0.06323180855591178	0.04543572278975528	0.0684100513018548	0.06054097516781954	0.06210176089804863	0.04590942049478271	0.06394545191031814
									36.3454	256.069881129397	0.0666858502219063	0.03813594157867569	0.049602132259465546	0.05946982731912219	0.0372871835380909	0.06164258296697552	0.0489006249516741	0.04718267866605676	0.05254040247944097	0.04667018208844263	0.05063686358923427	0.05787780383163365	0.05274378638979735	0.05487990692917868	0.06710993892063831	0.03524699892586157	0.045121248105115704	0.05472871523530455
									36.36965	164.070964597236	0.15045411243982953	0.05645943516595643	0.12961155783389952	0.14555038858686478	0.08753179661222178	0.16369154733841934	0.14169114364176333	0.1186927389924876	0.10895081582552188	0.12576132961280737	0.16595908335376716	0.09148459848666105	0.12288936482819673	0.11138013047237168	0.18511289256441335	0.15342646387224115	0.137666201552873	0.13626835615490915
									36.40875	329.139811545471	0.03965816149295576	0.015180119940699609	0.03587059824748441	0.047341631466769306	0.03104072334436584	0.04394331637966605	0.04551646657568659	0.04547764954815234	0.033026646781091976	0.036260183457289145	0.03405301203769405	0.042953611849605965	0.04609640737236712	0.05082541803230718	0.06900238955699117	0.03297976190582717	0.03744584514778833	0.03866654205991307
									36.4239	165.055028196937	0.12238442196920253	0.06845302810612433	0.10797818855627778	0.1267443887923984	0.07759814058688505	0.14011166800339583	0.11975651906480822	0.09335816620315879	0.10224449280336066	0.1106765027035261	0.14102089164894255	0.14923801658847316	0.11146538824266995	0.12078202663035884	0.19688477280286082	0.1082974055450678	0.10600257207314263	0.10133392761534567
									36.4252	248.023384809872	0.07364636631434736	0.054807598795459905	0.04185016663554762	0.042520176241424616	0.05552444066073962	0.061586739131402266	0.048300257926562916	0.04406178379280822	0.05113492854501178	0.053648877628643045	0.061272102668050214	0.057666740836070776	0.035481994667623556	0.05924702435690893	0.07565049820946963	0.06153052300272894	0.05451236551185675	0.03450796049732685
									37.3237	82.0288584394257	0.026655669322879976	0.017243356804323973	0.02292326397590066	0.028858984015256765	0.015042839354330203	0.023928431883109624	0.02832622944658051	0.024624251555824036	0.018816526788148862	0.03937803740926014	0.026147381220949027	0.031453174674827326	0.022764045995340394	0.023314657986206626	0.037821561838167074	0.025998835513136233	0.018965824174050527	0.03209386071910942
									37.3246	328.185003150957	0.02916369629578271	0.015027969649805585	0.015902210699489206	0.018724220169934008	0.027458299436098503	0.018539186560785813	0.01265837536348535	0.027057549270851713	0.01803818752877538	0.01569239240070857	0.015613517236615937	0.016972251534848017	0.02026940867847196	0.02409865667237124	0.024229068477037246	0.013858279716825092	0.013109122878201838	0.015191759161108173
									37.4079	218.056997528863	0.23325019357237967	0.08645092499618506	0.17939373772827716	0.24216525094318617	0.1330147178331949	0.037855438828755625	0.2111728635124373	0.17058202571441053	0.1886697528429265	0.15731390980982296	0.04010375622985035	0.2903194331355017	0.1850225933975643	0.22213138136522767	0.29117636464047664	0.20140827523502242	0.20528585080000367	0.21929296889841396
									37.4079	254.04947006095	0.009684853636113433	0.004154666567594258	0.009428204838217977	0.013974182883641429	4.92720679079107e-05	0.013598559525174045	0.007357965748171786	0.010099877485414459	0.012217264886087213	0.006199838369362756	0.006889465955471836	0.009972141578335437	0.011515228598398129	0.011192539586588035	0.015323815882286797	0.010190947246397462	0.010558484912764215	0.010986803105373815
									37.4227	174.991944852109	0.12457539342286283	0.14986317824119993	0.130026314235807	0.12322175605853201	0.12839409097535526	0.1055099796234071	0.12810167556045965	0.09995270945986298	0.10808268185618176	0.12064872174212757	0.1117472444808629	0.11964624452438823	0.14798311285891713	0.14781001738397162	0.12785354915170385	0.1273607605859403	0.13733219421607315	0.1298561769500499
									37.4227	198.02269783837	0.1415223428860936	0.08451421565949194	0.1230452109620302	0.1376223606825097	0.09970212481073575	0.1544165999735731	0.13820488403183223	0.10632241778356456	0.13253376734045633	0.13573131470371996	0.15747705224651543	0.19035788304241436	0.13037303532347902	0.1546056103580181	0.19324084708971304	0.16380968351798053	0.13931278037491948	0.12486427723819864
									37.4247	121.028583035421	0.6577040346386908	0.5511028099538807	0.5572913494164791	0.49021578486038736	0.37856183055055376	0.7106992166067815	0.5832364093800393	0.5767714977163818	0.6512431679441021	0.5652235293044449	0.5994380458951982	0.7532076046656044	0.6970662282782074	0.8162676291857118	0.9462172375713612	0.6829196967317379	0.7678817238719663	0.6516311983184087
									37.4321	166.050382878823	0.31032183419068937	0.22276484343969447	0.2514665651400932	0.28177004439056247	0.22792850678192422	0.3489033564502393	0.3100681574537702	0.262433427379697	0.3115426048997624	0.3049588252190218	0.3150071394171493	0.41482772929358397	0.33072245349632423	0.3744218195010919	0.48266513525912	0.28529298307972767	0.3623912943911484	0.27165218812829706
									37.4415	140.034497849533	0.14513366386392013	0.13160120307892026	0.10817730289742261	0.17481471406651583	0.13639009794453089	0.21443808136494982	0.16358882793312143	0.10414850810259448	0.18303969245012036	0.15223311855014454	0.1708774212579744	0.198462458722756	0.1250393955445975	0.18904567354578336	0.2067639431974932	0.15915623566980636	0.13511565672620696	0.14823161518230515
									37.4415	297.243741901988	0.035216209289651274	0.03199398318677248	0.03646502197316937	0.04105807536193839	0.027612283529656674	0.05519009459111184	0.0331765266793087	0.03846917444467411	0.029687021087078967	0.03289782792504712	0.03325258487784866	0.041435204110604175	0.020776042640297553	0.04550984119381798	0.05054946497390154	0.02766217025105247	0.03007502350554404	0.03489274780863972
									37.53745	230.049193716384	0.054024975784900627	0.038112394974283474	0.04462172576610835	0.04992380782899115	0.042521177902253016	0.06081172755691842	0.05426419727539883	0.04089085566335526	0.051484340793320246	0.058381096691022684	0.059658812600313714	0.048901109697877865	0.05581651877580013	0.04910681310719539	0.08575890091606277	0.049865892261317754	0.041223191126741124	0.05054508256083055
									37.5404	324.182101589306	0.007442244275164843	0.00754284539222742	0.007757686756152768	0.009693516104236357	0.008215237545613483	0.004891471219765998	0.00375500365273673	0.00824562069332947	0.004668894969634303	0.004120963620412742	0.008360941510385958	0.009037781968960303	0.00635864805764735	0.006071038109488371	0.005543206051333983	0.005479739483305103	0.004512256392686073	0.006262445083839066
									37.5575	365.267679086977	0.03587681455708021	0.048362308959687905	0.09014372936138597	0.05611772774272759	0.06692619253219681	0.05968216429400999	0.02746552318561048	0.09618796453610157	0.033843856626764486	0.03953630490221997	0.07102182221741875	0.053781297028455854	0.054210183672439426	0.05342348912197962	0.14302632384504768	0.04242929707357314	0.03956867875082648	0.045548996690056895
									38.50055	172.957356592854	0.6890455667125819	0.47185644319612574	0.4672606708955596	0.5066353020395987	0.5388658045152518	0.5294192363513062	0.4399649384728217	0.4706200356531005	0.555294017821444	0.5580663483910872	0.5883949838551853	0.5119718338464815	0.5228126200696024	0.5031362221247677	0.5803649914455034	0.5286751666631309	0.5120047996412859	0.5063291118776345
									38.50055	209.948840999113	0.035803083606651215	0.04526547335482806	0.04862516669283472	0.044978097382896244	0.04269042881446903	0.040120423886161584	0.06350195752663092	0.04982698534444375	0.046459494167062104	0.03329147498269546	0.07851374748262437	0.06584827184986161	0.04838772410378464	0.05475745448772417	0.061867186861290634	0.05237021001470399	0.06909094143367757	0.0730547443241644
									38.5484	76.9690738460046	0.06673487613170119	0.07317279490518443	0.06393227823464606	0.06445007278694403	0.1057787602410999	0.05572151654464919	0.06725314139389038	0.06371325450482368	0.06077644772228528	0.09301063174682234	0.12272326178761495	0.07090446126814809	0.06177821575955838	0.07016358941836699	0.06718539027487336	0.0639747561005397	0.0711717210656551	0.05868484749258344
									39.68495	254.96125803919	0.07018440295042634	0.051238474190236895	0.0511353170189442	0.047861948213160976	0.05013206688432539	0.05371282240219509	0.050660940153381316	0.044376925152768455	0.05510858938770122	0.047539938750617995	0.05059447273333929	0.05698313993310143	0.04852404532716576	0.09929596049622949	0.05403760816521551	0.05817902789172161	0.048323669491136804	0.05314695105071509
									39.6949	221.012019149079	1.7347571624143643	0.19219502012813877	1.0601369676666177	2.4201093319909677	0.4615715718422599	3.025145652087248	1.614818608316727	1.1136106454201327	1.2285401068407291	1.093074447610223	1.776950249645556	2.8034271958349626	1.3210597048527424	1.670203158644501	3.448063318541327	1.6517850299943668	1.5349377814238234	1.4999298315896632
									39.7005	315.124284011007	0.008797524017660386	0.004191480808062717	0.006184548316757676	0.007309757553631773	0.005699236487874892	0.009882109772857526	0.007472590514057307	0.007655577826333903	0.0060331116502931005	0.008469006691795315	0.008033298380540756	0.008450446824321738	0.006110371867489766	0.006811404634017434	0.01415110343149369	0.006690453848932161	0.005760304267647048	0.009095963794702908
									39.7744	223.008890023645	0.031126226849687355	0.025327368331289603	0.023776835663826774	0.04375370103689463	0.022264477428095713	0.05537393741424637	0.027780595708409545	0.019204347743330092	0.028680058363555867	0.023721194886924722	0.02936587310357627	0.05372381019937673	0.024294151848859646	0.026266873311832983	0.07039631624235382	0.029262749569678448	0.027958082392515012	0.025012878095396415
									39.7744	265.039018619978	0.041563654612960924	0.02465784224640088	0.08234009467653897	0.050388261853555764	0.025945236095608424	0.06969475398274548	0.06204479592482136	0.03922490790389892	0.03751068530283618	0.05980702921370463	0.07545968809806908	0.05674847042503345	0.04307524476558303	0.0473281278575903	0.10487079422775833	0.06788223275026664	0.05809426512534076	0.062411191853185034
									40.812	284.267864631999	0.07700355533626818	0.09473009629105056	0.2446528499332627	0.4776354184229732	0.14971806049114048	0.5945772266470233	0.1641197668182929	0.279251413543225	0.07581279877675354	0.09593515090538783	0.6754609724204985	0.40253800380561117	0.14719102256134095	0.5269401916860756	0.5317022437362506	0.28769916833118564	0.28547694444691624	0.26773342543576906
									40.8175	246.066860027736	0.022236996979127406	0.0011544663121572608	0.015789438321680425	0.03481125508005792	0.008671359679849914	0.023543200386549175	0.005849808828166256	0.011488666458981302	0.014611050141689997	0.0028044528868233463	0.025454665379320344	0.027938671920629255	0.018282217222629373	0.011244460075472707	0.008115022895775221	0.017493713591507604	0.0124703874279337	0.01627820084581163
									40.8186	256.236390244635	0.21077714543108403	0.29687170171972527	0.5542235038535341	1.0630750336493113	0.4026893031901223	0.6114536118952275	0.3854150181070473	1.1869985060481933	0.5440872220270826	0.29221548598267416	0.5777378965315125	1.1839194481415978	0.598224415642024	1.3863447837425253	1.4561473773733251	0.5947223944424442	0.7451178346123113	0.5694065028758993
									40.9032	262.047458282726	0.00487430592908991	0.0009947843595609234	0.003017562093654153	0.008758033177926866	0.001467372880156066	0.005538106157677371	0.0036176135908289123	0.0006672739095471261	0.0015787784635113273	0.0041565280097062346	0.004078937224337054	0.003019037166689586	0.00294073243352052	0.0023989165243917723	0.004411775629542748	0.003947864593856175	0.00426085487854101	0.003956578715765574
									40.9225	85.0285351848233	0.10204258500396142	0.11432974396125907	0.07678740376433454	0.1635222879997945	0.11304155571579347	0.1835792086082853	0.15289491845903402	0.13049228325323403	0.15256673403351134	0.1250474631665233	0.15145765276099418	0.16583827195458584	0.0794378915796582	0.14725552792887692	0.12421161174918266	0.14456622890777354	0.157672395251004	0.15996064340709581
									41.3786	183.065794530847	0.362472790455884	0.200113136409818	0.30100489410052705	0.4426435373289481	0.2609826842881197	0.4318955237695489	0.36781247392886807	0.2967945741276389	0.3227757088735608	0.3482223390421837	0.392786998068916	0.44418056680667733	0.3300415048320803	0.3862503998559275	0.543877635955621	0.38602007928531773	0.3661915887295614	0.3650612233443476
									41.3786	215.038124761216	1.5261904414803937	0.6758583167648246	1.0443146243403931	1.7308296211591423	0.8939530804138487	1.7996897603886113	1.5173391520301358	1.2502119582777822	1.314101771481232	1.2810363440913812	1.4883835076513139	1.829122044709171	1.3782698581651662	1.5679773905320318	2.155449465032496	1.5170497845515785	1.4348451276289973	1.5327610764717254
									41.8533	221.989792255462	0.15679379456174194	0.06527899168273624	0.12827837822664517	0.13784893899096443	0.08097602594545295	0.12291288264627578	0.13548383211628232	0.10336882793892775	0.12615338422934533	0.09826477361131723	0.1431839673279119	0.10214531692307545	0.11118398421531457	0.0921976064646926	0.13346771843083927	0.1435800171640723	0.13664101005521165	0.1394201863475046
									41.8616	354.721609108398	0.0031646323383389035	0.0018291380718908612	0.0020746245192331315	0.0024737360373927007	0.002858579033335647	0.0020599138189610266	0.003077441016469905	0.0024917689792756568	0.002575524281547072	0.0031148340404665363	0.0022289574393730433	0.0010681034183339497	0.002236899128068809	0.0012189242326068564	0.001434665984956907	0.002183773196266836	0.0024518631272660747	0.0017127036980172702
									41.88305	159.011392808617	0.9413733610537854	0.09293873445552403	0.41489380667620107	1.3087267522758546	0.323752704358035	1.375985586277022	1.0478035704817343	0.8544011775147231	0.6951154938803665	0.7406993931187938	1.010712580461153	1.0035992266467055	0.9285860539616767	0.855521429587025	1.4921397901191338	0.8136518329907665	0.8789853285458676	1.024835183528039
									41.9181	206.093047703095	0.008966876850530596	0.00524695628216965	0.006741717482033926	0.00880149386721195	0.007677507744183179	0.011489877771669885	0.008945199722298475	0.008908900640264374	0.009268274137124815	0.00826800614551105	0.011219972455610351	0.009065084500069933	0.009198789094282617	0.010804226606528333	0.010656013388658549	0.008324831838911265	0.008960469550226443	0.007233236732379594
									41.9446	223.9856182903	0.010486504298409685	0.004973117907141253	0.008405596246970386	0.0115141507198986	0.005547380182164826	0.013006527951478728	0.007603943396739417	0.00820031750597648	0.007544187879793693	0.006742036586569388	0.009286998622511353	0.010052925424379047	0.006017613230666467	0.007848490109610824	0.00893965338573618	0.008169362512684483	0.008616866717858232	0.0070918243290266384
									42.0425	304.094234371234	0.028132664170493454	0.03046486875847192	0.02135690568345549	0.016914344986656196	0.018471625368117403	0.022630603167422984	0.016469834666364036	0.015195332440338797	0.023880813691968972	0.018610475891671564	0.023401135772011365	0.035785020820879906	0.017728789225790336	0.026931635617222456	0.025137953872645526	0.02694547751020835	0.017645205429840934	0.016376466108825947
									42.51085	192.999370659975	0.17747384678511555	0.0802922944820353	0.13998242107908768	0.15886063436886563	0.09188808450536028	0.1658354301603776	0.13280819832091637	0.1140278589059343	0.15726915279265408	0.14048961337220398	0.16961364807699097	0.21852181220062622	0.1542223868781047	0.18345251829953294	0.19629984278572402	0.1675468543797255	0.16317116060031633	0.13630685357442107
									42.9735	253.065445519328	0.009252232843020859	0.007314574074345941	0.007506352849267432	0.013025465431061102	0.005322330393509825	0.01360520125378243	0.00899293119208658	0.005812112911833065	0.007951524512571528	0.006478596265419235	0.011762481171177726	0.014164404449816394	0.008517605699934502	0.01041127849683158	0.01586101823315595	0.009523981560774072	0.01056669261120421	0.007339017922775284
									43.6329	202.025796490007	0.050477832952230066	0.038468298788429584	0.04353897936227779	0.0560299060696569	0.03725376327621595	0.05585662347761522	0.05913935925385988	0.045408059097196606	0.04602742375412861	0.05568971586675649	0.050226505929523824	0.06437467055888779	0.052224740870281186	0.056260872667362745	0.07724168631093384	0.055374712041758825	0.055818026101241945	0.05472809932602798
									44.08285	294.179437428534	0.1706345629941233	0.28463698771480406	0.3253481186899308	0.3641797526773591	0.15800121244180174	0.18382561797924102	0.26152342788699684	0.3606691801090128	0.2114912852613837	0.20447235509211667	0.2818340949251298	0.5282238488085568	0.27724501584628736	0.3508880774150881	0.4926375432162487	0.4061515026954204	0.468285582289065	0.3136059910711963
									44.0986	220.146706043458	0.12838865535983962	0.19173017746840365	0.13543354878046843	0.2697382744503776	0.13183607697905692	0.12352885013045922	0.19953543163166987	0.2780832761275992	0.12103365187829683	0.1633759670774421	0.12036836756407832	0.18666691585334216	0.19652504492759668	0.1324725150158714	0.35392948249877015	0.19556865647107533	0.18413672583257779	0.2176453612481354
									44.1087	236.105411661515	0.45895267175108156	0.7162881442255359	0.8077441341027185	1.0288230377783059	0.4169047516826726	0.4826811720612588	0.7831382705230326	0.5676108330032038	0.504754573656968	0.36041496231223885	0.4727315370265506	0.7933482390753578	0.743253169463225	0.5405889747434517	1.3094627969681216	0.7824876258952382	1.1927299101655873	0.8498970083288693
									44.2057	261.149759343329	0.016541064014875585	0.02225594223684155	0.02002078919362937	0.020701214781595593	0.014663111056355174	0.020057426039309323	0.025880958826256094	0.015725019373362806	0.01982748635219484	0.01354577744518652	0.015590701549211237	0.024190058326951976	0.0242095474986001	0.02903634880908182	0.02969060331314903	0.025911931103394625	0.02076767279432012	0.02575207381189199
									44.24815	150.055337955777	0.4555715260954729	0.2636084160337719	0.36659623915257555	0.5452438846193262	0.29768118806802735	0.5504331971587091	0.45585333487300095	0.3708407276596695	0.42460472904154684	0.3870447044453623	0.4532505127991633	0.5904520914608689	0.45991147439087593	0.5339030655729523	0.698048028831864	0.4034696849801558	0.41073682651484567	0.4262425680646435
									44.25215	237.108795198981	0.08108336357406397	0.07984693087157926	0.09490899639665577	0.12667143841068482	0.07837558242726958	0.10166292047661951	0.0853849236558233	0.11017319533773498	0.09019984633820953	0.06850268528008985	0.08889205811633319	0.16341154647310283	0.12461264863050205	0.06715616597906293	0.08948870926290398	0.13487423629123096	0.1317559037455923	0.09963115878470515
									45.2345	265.069515542254	0.018921895152435326	0.016732866047266693	0.012555505348110934	0.012388741316736293	0.01460917076755728	0.01544791548066172	0.01925185679207868	0.016287239090451152	0.014081381152035808	0.013896034872002028	0.013845213093191922	0.012798531678712498	0.018199216563854266	0.013754238488215094	0.016202096918467745	0.015154372543949907	0.012892715671739791	0.018932828694217658
									45.3527	417.268488614811	0.0010465234891653054	0.0011159447382126943	0.005426677491588799	0.010815339467224284	0.002651892221167758	0.0030717706566654535	0.0025598585980817616	0.005792998607926952	0.002375367670080422	0.0028051395371483856	0.0030037644747624307	0.009252671235637831	0.0024506913391970186	0.011806148833397942	0.010277529673555401	0.0063458126813777035	0.006200579774852889	0.005857082915974888
									45.4097	387.275923239855	0.007274377203685606	0.005826038024968167	0.017942955932035272	0.03381436109241676	0.008329951686652685	0.016414248349641936	0.015042332261247581	0.021693893496784484	0.008649247027499375	0.009418771316194495	0.013984883352779144	0.029202222979211667	0.012247935602201334	0.03158314228110603	0.04296216187721212	0.018486680552917842	0.019662605125312514	0.019819039661711745
									45.41345	261.007560156368	0.06873919671718165	0.037844506210221084	0.04977204932998352	0.07493326447028233	0.0570556769808576	0.12413330161210419	0.07314447382397074	0.0802953142184628	0.05420933836182706	0.05981603405093442	0.07340754251901259	0.09839264900501438	0.08994144003858943	0.06783715108479026	0.09099140175569935	0.06561143303692503	0.07115664492632347	0.05957855844997644
									45.4228	189.066478319941	0.13910628227141061	0.07523826201216795	0.0966536453104309	0.14105221161178808	0.08055364785897405	0.1594540834919046	0.12425761570557994	0.11178121402773773	0.11547014107361198	0.10553203242047568	0.1726097850483429	0.231297558301396	0.12715510418569992	0.11763482542989774	0.20421548812952836	0.13575918393387537	0.18023152946780732	0.12616426268269568
									46.34035	137.939702328737	0.8697404286537058	0.6948995256525845	0.5630758107169025	0.56889739254274	0.8577236481901498	0.2778982483531031	0.8712991789537454	0.5902118265767289	0.7757341624104569	0.2659214489065141	0.8827778535282707	0.5889646145353388	0.6136327336273509	0.25657320832124414	0.7755755505368536	0.29759696466462865	0.2673887848670872	0.2902535013321593
									46.3922	339.06616603203	0.17871446900139468	0.10475142633947279	0.15687033748392165	0.23464503885109386	0.12288050053314899	0.24304601466643502	0.20008846699092822	0.1538244722947359	0.16310160558994646	0.15288203325388425	0.20051583880202725	0.21388990092230628	0.17748190660231394	0.2107531013497976	0.29561431589005593	0.19631609998386648	0.18467108627828469	0.18493856737241246
									46.4488	167.060798252887	0.1356126482006294	0.12513037213025974	0.09607819217253502	0.09408808437813292	0.0865425283197076	0.09404279816306019	0.12063774297909345	0.08039823985830756	0.08741626660337573	0.0863767315452883	0.10274833326377451	0.09395444625239158	0.09290753522287454	0.11802099484801637	0.12494533075398921	0.11601413284739494	0.09170649047788174	0.11609563953226541
									46.49885	264.054957987746	0.010247022368466094	0.004705496595961217	0.009206843327726994	0.02125150525392274	0.010132439664569655	0.018544103932676744	0.01619857301763805	0.01373911936795676	0.011713740475697175	0.013623018655056659	0.016159082707204092	0.018975299279104466	0.013308975771025874	0.01658408749788961	0.02973553713148105	0.016920944581354475	0.01586507174458712	0.01870506983661958
									46.5353	275.059814040167	0.1173073281644316	0.06979703735340999	0.07595505684786046	0.15817668840185753	0.07938715760229208	0.12149198313810074	0.10328472083549914	0.07886432048376336	0.08432468064398996	0.09013992102032477	0.09671321792680687	0.11940476245034587	0.13111044320668985	0.10900348716932891	0.18518748956695968	0.09659969243930865	0.10010078471113998	0.0894431749812242
									46.53735	135.944279803453	2.285368744729119	1.7759113112916367	1.8892512856787695	1.6584333851561819	1.5995125004466433	1.688714618072913	1.5535472809877722	1.3759066671149143	2.6397649611205063	3.141944076778356	1.5364827883840173	1.7935180247981097	2.77908270513525	1.811619142194613	2.004027346607092	1.5140752077671036	1.5679758670374848	1.5167346432872553
									46.5395	123.007879172414	0.13180924383439102	0.06953803927911774	0.0882230638101269	0.12857990582610615	0.10199882317186308	0.15303631310319946	0.12163124746100644	0.1074045719347039	0.10544211824853485	0.09020912248755963	0.12787598386434396	0.14303190751542572	0.10748385914152843	0.12349136865207011	0.1622916654918481	0.1269447039792791	0.10789740305628052	0.10779666357552056
									46.5518	263.005536723202	0.037896937662826	0.017780152600630525	0.028221608701027634	0.04760959186881411	0.017464909367425584	0.051783395357149646	0.039307569858972866	0.02837535543255817	0.03544633403293137	0.02818047293568625	0.04619930254404398	0.04578167653024736	0.032843822016577914	0.03689577611108561	0.06418341972487225	0.0344449164580557	0.04125041743620983	0.03069746612867329
									47.4671	97.0285694565933	0.2199937434705433	0.12177433907173447	0.12032291066647886	0.1928017579950307	0.09379233499411456	0.19382122245661404	0.15475511453791987	0.1149469674783813	0.21078764248117812	0.14338319908925978	0.23498468502382888	0.19028605861499123	0.14448731994969544	0.193961821283788	0.32548931500162603	0.15861002054205872	0.22276249205165174	0.1517711999118279
									47.5717	191.055733962069	0.4411425813322223	0.29102601448786797	0.3583805417470594	0.47636531367698626	0.30974928057692525	0.5027913221668863	0.42951291090878047	0.3260423515735234	0.4253303087767698	0.3789581661901301	0.4495753049496465	0.5221449221505777	0.41460798230992196	0.459278164382293	0.5665176579372967	0.4513919091144744	0.41592481910707774	0.42130394335825044
									47.5763	133.990957288516	0.03495363021571251	0.024148096403648185	0.035364635118275166	0.10123808133524023	0.038925560908187724	0.07458925488859774	0.053944008758456424	0.06945807572102129	0.02789771718593668	0.04058057239247725	0.052290065278162066	0.09119541491827113	0.04490922147928598	0.07230361707608436	0.14818735342513512	0.05667801648580714	0.054007975466526977	0.044651672637741814
									47.5815	173.071480768837	0.5515002039756453	0.5804009558766623	0.4797211471093526	0.4792991619772018	0.49648545880302847	0.49016632065973315	0.4676327439258255	0.4014193399286425	0.5398793569107189	0.4626149442718815	0.5188544130541589	0.6062572319586604	0.4729504154361586	0.5556773562831661	0.5627655447371765	0.48909676193037455	0.46200605658699195	0.425911997399409
									47.61845	156.995784716589	0.15637354711247065	0.07174241821683415	0.11168204819660711	0.15038186201722464	0.0828048768967951	0.16558239259204674	0.15387650623045585	0.1157304898468428	0.12506299740781004	0.12636372363345816	0.13374258313420423	0.17973453416497662	0.13815223898650023	0.1535262780143332	0.1758271551490532	0.12340487886346055	0.12110963280364777	0.13094242819761664
									47.66115	176.071093807219	0.06832179709924385	0.045489222958548306	0.04545882875444454	0.05893931191017318	0.053274500455527056	0.07435205122970656	0.06453235092177975	0.05548862695513985	0.04562081743985031	0.07014677772395134	0.054324268382746004	0.05122850385609839	0.05775092458728995	0.0706780788693054	0.08188912220701698	0.06383981879845066	0.05864012493965678	0.06890487735484208
									47.6783	210.076942464384	0.06381262739192453	0.05586666186972927	0.06332128822851109	0.11721068569377452	0.03313543901174567	0.05993619715440035	0.07204344570690353	0.059029030880165555	0.0489243597219459	0.05549778430871238	0.11793555054962548	0.10793623439838207	0.052767667658672426	0.06070549462031726	0.08223265873036	0.051898347324352445	0.07980537617338207	0.06194555620905977
									48.6112	160.039729923336	0.14942198066072448	0.12620561270859956	0.13233498614858993	0.14276454151699758	0.12730164070986816	0.15033141800170496	0.13868084850559845	0.12352571672730502	0.13612238698830384	0.1298591179117762	0.15825401881517373	0.1413600171122373	0.1389613017285891	0.1485776803948734	0.16392990703780763	0.13373386681170202	0.13208672053317155	0.12477701226236758
									48.6382	246.044287108808	0.022138097748212012	0.015173786224401744	0.026414585082858405	0.029015054881778572	0.016233002823587663	0.026456990626160925	0.03523558028529781	0.018659033150330406	0.023772458700649667	0.04484321272182995	0.03494717237097475	0.02856349996045501	0.023862092351912313	0.027186752040494873	0.05453209101344459	0.026403988323002215	0.02995022261022621	0.02962578044439775
									48.7034	102.018722339345	0.12035361827721956	0.06989006250444212	0.0996368826169986	0.126591918522083	0.09043750657146148	0.13146994119498528	0.13273103812070483	0.11020532984826241	0.10916449150116302	0.12222261650930051	0.14034084723433932	0.15766087284437275	0.14009702210146094	0.14062953411782045	0.18470579639970522	0.14804576173309286	0.15261689558356384	0.11391790919229566
									48.70635	232.028354152317	0.2431024477599192	0.13685477858053946	0.18708070505025554	0.24467156635196813	0.15579104932121174	0.22383880838928202	0.19000050081660336	0.1291969209555171	0.23303557950389653	0.18062712131279426	0.19100232236978962	0.24118937198280624	0.20246706122647304	0.18775436249421326	0.23802444788908783	0.2311264545686805	0.17618605460002185	0.20437108074170368
									48.7391	182.027679248794	0.09951873603339073	0.06566642695816217	0.07604608995174086	0.1120281854609854	0.09324712876513072	0.1267640411833463	0.08264171549671628	0.07596185192308952	0.10699307690574524	0.08319532942644499	0.09617468986945998	0.09192341304450156	0.09843092688234402	0.11019960270637093	0.11541935911053543	0.09854165846896454	0.07229541138382467	0.0884139054086496
									48.7794	279.054499694911	0.013912519093829479	0.02245186047409703	0.017085620739255146	0.020008009811700433	0.014787997282659426	0.017560169343516164	0.017533953993597917	0.010379971202846833	0.016773344325071535	0.015225827574448698	0.015134663363988794	0.01333311027925643	0.01702750057555194	0.013883441473126836	0.019539885314179495	0.015092321778647442	0.011463455563897723	0.011078138904703612
									49.73415	94.0288729419911	0.39178435440788895	0.23210752688620476	0.31590971157137543	0.42844714330732464	0.24344569864023827	0.4493245110337436	0.3528699750834887	0.30788993167596285	0.3330940080086557	0.3241281915823326	0.4126894985206592	0.45483426150188366	0.3279298026953594	0.3948052097054964	0.511437595675347	0.34888993372272054	0.35250396660383193	0.3418429316798452
									49.815	126.935001977348	0.055538027541855675	0.02818107081882099	0.045778055757243426	0.0851725531794898	0.033082982109393984	0.06937701557591182	0.06322795259799595	0.04560264019465059	0.049174357647983696	0.044488821357347545	0.06076884355960197	0.07259930423333985	0.05753601162882963	0.06337682919712101	0.08705678007772458	0.06371407810252115	0.05467679170445199	0.05906555135569277
									49.8179	181.061312266943	0.12331848391865961	0.0767042169281683	0.1015790312860046	0.11528835906229405	0.08137682538814012	0.10129541148822789	0.0973706975052234	0.07466146429012241	0.11413361895374378	0.08847226054463954	0.11283784125752987	0.16018234538540757	0.09639002784352427	0.11105409311004606	0.17792507395998544	0.11879757370842844	0.10094696215288619	0.07309412418546977
									49.8236	234.044057910051	0.08605832963619858	0.06167381254155599	0.07263058370851853	0.131977812305242	0.08061473779784253	0.1258156869421999	0.12108996796025755	0.08690941917367981	0.09384690655003856	0.12080850179516216	0.1273467353983902	0.1474592896685617	0.11312905916210268	0.14875602445458774	0.17891968275314143	0.10719883089148571	0.11280699475259495	0.11273695880180513
									49.85935	193.107707744567	0.0327509332298799	0.01743795303088785	0.027536131940140825	0.03382656041992769	0.02429449913848021	0.038944443306091994	0.034578760954012515	0.026796047134571864	0.031164363849549313	0.030266962620626642	0.03600019425657618	0.04014275110895754	0.03682539553156673	0.03586751918893299	0.042955007471253796	0.03067058755105919	0.029702874884403863	0.032401954877776584
									49.9006	198.022718925823	0.15366426454869905	0.09190165522953078	0.14822475996559908	0.17320015290598684	0.10001823474565992	0.1775903722407137	0.16214348829630224	0.12480842354454397	0.15688068783714104	0.1501462661743097	0.17644339858266683	0.20596194214697647	0.1261759158428482	0.17237420418377708	0.2230081251769205	0.17164740543198365	0.19089414629072127	0.14540866919532439
									49.90925	407.084703334773	0.0056276754885536545	0.0025196166971104455	0.0034308895084047553	0.0073497732194604155	0.00369913239212231	0.005543399958571685	0.005488343972411906	0.004154103699625791	0.005322739510425484	0.004276803215996707	0.00617193946415763	0.004677006176432387	0.004625745491412962	0.003865944120356191	0.008515286120154206	0.004562584603515445	0.004311647109489532	0.004414959524180902
									50.9154	288.055109125391	0.025289685077569693	0.011142043389651567	0.01785760885806735	0.02807773540226124	0.019309551226273165	0.024499041637953117	0.02088645778915605	0.021358699855966095	0.0240618105346151	0.024226938249904295	0.0211328368679287	0.019880530531279698	0.02610090984818736	0.020371869599848758	0.024507621114520116	0.026483394734546434	0.026121485481114818	0.020952906920929226
									50.9384	199.054327432531	0.056321135806237536	0.03251830561662807	0.04394619235531847	0.07798447121111797	0.03572150846227562	0.06480762671611082	0.05995277072956337	0.044549967081000966	0.052063488206994704	0.022221633330928182	0.06296059133645182	0.06847863590057991	0.0566280434662169	0.07146506817183756	0.08846865329855633	0.06301156663501868	0.06464096528784384	0.061216788061496843
									50.9823	206.996608509487	0.28780929922362625	0.1164614704774567	0.26689017486469374	0.4546083937304251	0.19103742344693558	0.4309183832522594	0.3822899491588131	0.30266034303503103	0.24566098379699394	0.32164573208825636	0.3814669614038557	0.3515635358401091	0.3380938601283022	0.3168892262522113	0.5740357938580768	0.3169362921531154	0.3496256419070154	0.3973296287774056
									51.0383	110.023825272222	0.08232213189350256	0.08083141826739752	0.07233549365769026	0.12091455827936473	0.09339586317429292	0.10490960476868677	0.08260996906988871	0.09526838630108281	0.20479139682257344	0.09060884409944577	0.2294326835521978	0.1983590919477287	0.1169407256558748	0.23855905323403118	0.11957291318178218	0.1020371016571101	0.15629884380098671	0.10379048291331024
									51.50905	106.040133781445	0.7207529207383954	3.4589846034253044	0.6580383045728692	0.9933659771151245	3.29820775844262	0.5392090050028517	1.0895302506645548	0.6365053284836932	0.6433327526290787	0.6716412607534177	0.7135810888242974	3.7850168219787412	1.0947889555477464	0.7129483868935137	0.8169123215882831	0.644599065590283	0.664466457311817	0.6411133294887056
									51.97595	171.055742688218	0.3894893999506216	1.5759415707110025	0.42280409760523757	0.2577727119833319	1.2016879028272234	0.32801188223744177	0.40660155840944745	0.2958339420654787	0.4755447712519232	0.3933290919838303	0.4554342609977147	0.4198122454094784	0.28736312920348395	0.42028546905221625	0.431861135290345	0.3195046214111434	0.34747802561875213	0.3091640674620012
									52.05455	100.003042340596	0.05720205402868955	0.029318007710632234	0.05974019943582515	0.05348014864414742	0.04852021889651013	0.06876032596139407	0.05389389350145378	0.052320266036319944	0.0513732435496669	0.04773040238840551	0.049872020985408695	0.061313338664658275	0.047655285851734036	0.056985885541742665	0.0817657168645227	0.0624278624370869	0.056304926995120595	0.054756407534934784
									52.0625	219.077388579152	0.08726768030550587	0.12096455841090796	0.08375106259449053	0.08949414784088656	0.10486169701049149	0.09065457621423598	0.08586571639731193	0.09107190534885362	0.09727809491599727	0.08785617591443488	0.09345167197795351	0.09934379437521357	0.11226000169660372	0.09518004083034118	0.09663722207827645	0.10418940797459231	0.08358562717973553	0.12755340247517952
									52.1434	105.018365735008	0.03211809687669856	0.020086635644539844	0.02710916789962244	0.05466659635504588	0.030919470403210376	0.03611352423586229	0.026500429637721094	0.0389819928152541	0.03399128067702765	0.019908823814549406	0.03989501996101338	0.04287633865918362	0.04408792062428848	0.039965333417894204	0.05561535550908685	0.03922694112985592	0.03443539616039575	0.040880295449588
									52.1523	240.129830012151	0.07697015333110846	0.041728948472635544	0.03252903371666492	0.0383530416737993	0.031148714134582093	0.02803442289168933	0.03801737670088034	0.03282680055960491	0.027503031307853736	0.020346202170244344	0.03332004696163754	0.034872260154261606	0.019032803296080838	0.03491597217126231	0.034652427910871274	0.02743653293983635	0.0206471045242785	0.025106127078280978
									52.1572	222.991559572328	0.03887869124537796	0.025384380466336846	0.03432464007468267	0.03870979953405154	0.02854145614427163	0.043655892495723526	0.03886030283393264	0.0342637673149408	0.032116136547778645	0.03462534948161272	0.03846473190220743	0.0477367025855601	0.036353572251776135	0.035662501203070573	0.04930224388548139	0.034084666326118666	0.033079134560219575	0.03309890611323322
									53.12985	247.02825022644	0.27461412229205456	0.14466450638166978	0.23026063587346762	0.3561606109094941	0.18826938160882434	0.36974807919662744	0.25909959952152534	0.21917459554237972	0.23611021149042968	0.23086756581325338	0.3003207168922104	0.3610936249280558	0.2733233180292142	0.28543140557270474	0.4269283945290019	0.2971364369458096	0.2830243803806972	0.3052034518230925
									53.17755	417.240122085405	0.028618989257195627	0.026484826711183223	0.024962594501614033	0.03427426854446572	0.019229147764673615	0.025288762414032766	0.029244723429399575	0.02598604820864153	0.023204152419730523	0.012864724148321406	0.02257018849290771	0.028726304148269106	0.016943212303646833	0.028721764139515528	0.03075959274293721	0.019517427570859183	0.01952537701820638	0.018618431430852886
									53.1806	172.039754144356	0.06525196375488217	0.0715477322863048	0.07186763669716884	0.05786084350436014	0.04169280384262502	0.06813150938210924	0.056780691699343494	0.07771160026153656	0.071931761760929	0.08146833962279044	0.06823453537525055	0.07722164978187893	0.0657321657728948	0.06362945808088916	0.06764267658327716	0.07078777841172246	0.05973325331827546	0.05506421994683512
									53.1806	383.255935438577	0.06193044438425332	0.04900815218505329	0.04510620079456085	0.07184246072176928	0.03658773508125446	0.06526307121878926	0.06457153921951092	0.04924751863435385	0.05099185881852789	0.0336221627487727	0.05401529067500747	0.0714442037521483	0.03539569281239397	0.055201006780201345	0.07076500652455346	0.042751661129876224	0.038058495023572406	0.03568778822701527
									53.1824	245.049069017086	0.398296473735779	0.17500700515973686	0.3299458510994603	0.610419654174977	0.2797813499622448	0.5932274451689161	0.49264930594911127	0.4102172853295714	0.37002012073254154	0.39647941803327136	0.4800488328913492	0.5158148332384015	0.44090710585644904	0.4580787657751967	0.7173566986932509	0.4079105517500085	0.4502763099138318	0.5154860261187012
									53.1824	279.098930715747	0.03167170568712635	0.05275171732176245	0.034160752360540586	0.0270376374619436	0.036963893205473594	0.027780351376548322	0.026340803040283585	0.028042583639631732	0.03525842623340172	0.02601381375500072	0.04758836165781864	0.03378544467732741	0.027037491878841146	0.03542889261909293	0.020431766538214442	0.03023041496311333	0.02787428880881797	0.03279823159650389
									53.22085	255.096832810497	0.017352087501363567	0.014315074977123891	0.027967095981720338	0.03356695836524218	0.020831900586272916	0.0359553116824548	0.02795494169425257	0.013773558329792223	0.02852211939310551	0.028652169151655	0.02972588119677772	0.03791122269581466	0.018886079545743964	0.015559112854629312	0.043669188332794096	0.029559900621068218	0.031646928197876886	0.024132971255435214
									53.2575	143.034186086442	0.45453429616045654	0.18925782863072924	0.3955881909475085	0.6023781332672097	0.2850170052348475	0.612652744943827	0.498418855521538	0.16159732947222516	0.43238900927361756	0.4542630898469976	0.5073500968258498	0.5486465753621191	0.4667723275638169	0.4972156070146998	0.7009563020319829	0.4766024299329596	0.48696215290616224	0.5127945422171485
									53.2737	223.108607350987	0.020125922015688757	0.006512098354714492	0.011922689824983118	0.031012593921138133	0.009958558715304497	0.036495179720197064	0.019459859940908035	0.0130653226078322	0.019354636448313266	0.011079805721315622	0.0327673305365748	0.029243301072947776	0.01775355398869107	0.023050727599165145	0.041540060570794395	0.023692561062110314	0.027772726383240555	0.03595568726374233
									54.2472	290.07858503421	0.009083892251391789	0.007922066694827578	0.008584990921604748	0.008425106081164637	0.006461816295984968	0.010143469330739785	0.005629124409608975	0.007829589501990423	0.007248436316776893	0.00700264307611837	0.008381394264544704	0.01249937880485373	0.013581943376141895	0.010634571943995684	0.009998200683576533	0.010367758516494026	0.008962021105997468	0.00695259589963903
									54.2905	120.995544637585	3.349325515022	1.8445700338516515	2.487692001962819	4.094188445117157	2.239247768714579	4.40945495420245	3.461176701003768	3.085322602907876	3.1186454783241087	2.8011317174430017	3.584103075847847	4.338196329025679	3.399557302999526	4.083903231966913	5.335672752652477	3.4619144616206348	3.371564775797975	3.468836366936809
									54.2905	264.01826199685	2.386599220039194	1.317976397215681	1.9733772504988807	3.0327390051481893	1.5361746178004156	3.0770962194958655	2.3867371327141713	1.9759528019872854	2.103882868430382	2.0508650697424184	2.6008645004891817	3.070498272151508	2.3767333536869564	2.4728795601968265	3.466469861899037	2.4350555031051044	2.446833980923281	2.408193958736645
									54.3018	113.023444962191	0.4768838590015365	0.2704211299714306	0.4422611935521295	0.5649278044643058	0.33944067888876645	0.767462891721324	0.4668494014742166	0.38793422954488505	0.42166864937789716	0.4598582530038742	0.5110593388390691	0.5664230444375207	0.6683138818899328	0.48008115680787555	0.9736977454819201	0.5556233483963121	0.501196429783549	0.5029394344856536
									54.3018	161.044761488454	0.39996262153146644	0.2296926129667976	0.3277666322704711	0.4478831704651394	0.2640813732732918	0.4872732061313507	0.38350439436768385	0.3183008437711877	0.36047407809373927	0.3390519193648018	0.4337564980496168	0.4741997571951249	0.37293679478668373	0.404901908264565	0.5409740111148326	0.40261782327894646	0.3911670984322647	0.3706934362300875
									54.3018	266.014134848056	0.07102910709505421	0.047061222747599954	0.06310175985385305	0.11007207735743807	0.050722457569311444	0.10994519796794075	0.08236194220080532	0.07234625845649025	0.07413058227192462	0.07164438413851613	0.0859862010423403	0.10997120109439472	0.07895692228679559	0.08960895308865366	0.11274525097330777	0.08920633164406148	0.08801349676162898	0.09157210240184831
									54.3049	121.998932072199	0.08280376561918919	0.05704906176346736	0.07234957004087603	0.10615641878836243	0.05439888489133233	0.11769612209886077	0.09447708975811485	0.0880621120616694	0.07677801692936374	0.07586631219515684	0.09540829363772632	0.11383280774647768	0.0866881500766965	0.10371320043826282	0.12346952495277969	0.09585310815875982	0.09556495467106157	0.08898265605885233
									54.3049	348.996114991985	0.014991305003340925	0.013884572542383348	0.011839421396511545	0.02388846928305997	0.014299299750686965	0.023633734322400478	0.012765398014109471	0.018934130150512037	0.012486976516094388	0.016203699098385857	0.022889090655469443	0.024422968536780873	0.020313713221727626	0.02097015188684964	0.02133660836711694	0.020055711997031184	0.018617431734819858	0.02068736891565135
									54.33325	296.044719804595	0.018012860289575817	0.019439348275650744	0.023087498398427626	0.040335356720277556	0.021905502204778566	0.03962547692568703	0.030909805166299553	0.024543509302482718	0.01806559532009187	0.02739081038005799	0.03163132023172861	0.031210409114886765	0.021542704413639265	0.03092264315616345	0.035645540853164626	0.024842877810941178	0.02653955190669999	0.028579444508866125
									54.38705	269.025997355845	0.08973522581235001	0.05817915801314651	0.08292082134557086	0.10461946903710097	0.061866003293318116	0.10269978111633628	0.09152969963230928	0.07795499003963621	0.09042605980666349	0.08753974159053396	0.10040376787615322	0.09685538104870972	0.07648939342712113	0.08994248647291316	0.13373020904298016	0.0889902459338581	0.08549272469385011	0.09569200494895164
									54.3908	297.064789086424	0.03128151782105977	0.018599000195282902	0.028041445260593604	0.03475053588997837	0.020884660606074527	0.031861209316943966	0.031035947940151323	0.02455420418015207	0.02695839310459533	0.02319327573492131	0.039702614737168705	0.039889620343751375	0.03575852214145233	0.036454869537793186	0.0320038420701683	0.03570074534101729	0.024852338804061964	0.02633645062764522
									55.3417	301.039064792283	0.017832269682604176	0.007567881156159152	0.01328040177778	0.02881182379077846	0.010467602444869321	0.024645074540703967	0.019532994820147878	0.01779703010992604	0.017487407365582124	0.017015513703732554	0.029909961338820266	0.025007752632782432	0.01972712950962339	0.0243828765321346	0.030672546201214543	0.021762950510428654	0.017684952918014925	0.017063056461749465
									55.369	323.080981602589	0.029094476137871795	0.012518691020229185	0.025391177658048027	0.043587973089178576	0.0164217986693695	0.0373699735837823	0.029054341800697464	0.023074817236144598	0.022852741618828634	0.023883839078686186	0.03335863135506754	0.03235100846321243	0.02505260274881211	0.021569670033252625	0.03741487942815883	0.02159133852043585	0.02759386040997396	0.028428661838521052
									55.3723	103.99277120142	0.03792525559106345	0.018519219053057465	0.02519688189093857	0.03774171732843873	0.022394117330632794	0.031014228164552987	0.030715348065604317	0.028940408222617484	0.03073117468885033	0.02597100298188035	0.035979913444835344	0.03808505700178481	0.03085889880061282	0.03550992951378632	0.04419635044688613	0.029430048936244613	0.02791070492782546	0.026636761104017727
									55.37815	257.067034934075	0.028383406700302198	0.045475549681286885	0.09129168210386349	0.07664969240667727	0.04664923322033334	0.08872067611559759	0.06228610112092485	0.06222255998190718	0.06887601194342298	0.05715028011229919	0.08634886486539463	0.08336583121711295	0.07168097333257849	0.07787024541821838	0.1045195884001009	0.07194117726002092	0.07745349411540714	0.07570848681862154
									55.3963	179.037709757078	0.2367470767626869	0.15885553338264605	0.18203629481569003	0.07543556983673869	0.18676363846089958	0.07758329993704981	0.20298821008375645	0.193150496299839	0.2221452347309059	0.1903011277153054	0.21606329917115882	0.2536261909956556	0.1607614129456862	0.23985368739891266	0.3030324353252755	0.23837650808568653	0.2263488435556128	0.23177622794559477
									55.3963	233.048767354687	1.5812534068577155	0.9031289238992819	1.2633563706071873	1.783083553725106	1.0193346886207417	1.7932393879391264	1.5487615180060306	1.22943542675536	1.3890712371782734	1.3179951710984867	1.6102989611606633	1.8334935211993546	1.44713224691958	1.6087912536833802	2.099090029652441	1.5490731796736277	1.4914648683529397	1.5222869340778342
									55.41395	166.050267002023	0.24694425498570366	0.20022002474299277	0.19030047322360893	0.28293214589672144	0.13423193008813303	0.30106759907095837	0.2540767299220862	0.20472720699293023	0.20812292558917234	0.2131403369330837	0.24603035491011815	0.28997876979921805	0.2076181914981198	0.25345063723718503	0.3413213380059859	0.23480794089446916	0.21776711579854377	0.2469962074502264
									55.41395	235.044806760246	0.04374576075507514	0.01955947419147911	0.03196147937348648	0.05128050578240273	0.027371504850616797	0.050839134023444955	0.04977403653480609	0.03691582389854363	0.03517052314832848	0.035512915786875134	0.047853390027875066	0.04832812168055909	0.04212731310719668	0.03798414769879242	0.05876441128272906	0.04189554047534923	0.04172506963465217	0.04401863247160798
									55.44435	273.08813173863	0.04625711601751625	0.028920518627026732	0.04318524128405061	0.05860950194518983	0.037973782522365995	0.06062760443386787	0.046748673296036845	0.046136260341189825	0.04977035578137197	0.04101318563486822	0.05072134036127227	0.06321108398372438	0.04707533686438446	0.04774147034010758	0.06071460671523842	0.05296496329794089	0.045460851146037706	0.04150706052437106
									55.45615	246.008083272915	0.05859749686392972	0.03998131015974983	0.0394442942953124	0.07253352156520855	0.03509599625196405	0.0697251655921162	0.05472535927165358	0.05217568322489736	0.05535539274641181	0.05536165709080862	0.06463790922580841	0.07564371172857512	0.06577664317126043	0.05643015284782037	0.08124359086566148	0.0637477826854721	0.06572680255326271	0.06379656347521828
									55.459	165.021979321787	0.31483081194689566	0.16954102523472164	0.2662265847781421	0.3083748242820194	0.1244226252023842	0.3519765429454401	0.2117888121966116	0.1963414088699687	0.19945216860481924	0.15407168727331627	0.25048742698504456	0.26993843941024265	0.18856784276388644	0.24166757638996297	0.3335719903489527	0.25546953972397896	0.25328008689542225	0.22833973841123795
									55.9668	570.244917888652	0.02782734786708018	0.013375783826531805	0.019152878512652467	0.02920272700049742	0.016715832810663342	0.029369502604146804	0.021142255689993637	0.018001596267989542	0.022875934873927244	0.0213556257498497	0.026687264076495583	0.026495469876074294	0.023581641570407163	0.024141161699818652	0.03333715961614286	0.02998164401812577	0.02160183222366533	0.02788485910441112
									56.4505	331.106640035044	0.029718375602519855	0.016195812710101502	0.02084494281391814	0.03659498426114605	0.023960921807837363	0.036314585610287345	0.025645389439375384	0.026437869182251574	0.03270239532755985	0.03022139046810619	0.03125245563013171	0.03820874695330369	0.028558719053981427	0.026781367828215517	0.03700255155212392	0.028481429455063788	0.029841509015187735	0.0231774789586181
									56.46665	101.023441757047	0.9283031139108797	0.5813142089458566	0.7170440568518996	0.9998713560463411	0.6368072877660717	1.0134909683347495	0.8809943085421091	0.7460677328341642	0.8739130877286767	0.7050191565065209	0.8792139233213806	1.0573681408164675	0.8160111943175667	1.0455406075799192	1.238555294141781	0.9140187439168033	0.8896054887946332	0.8728530693377363
									56.5137	272.231636554699	0.026548378662271187	0.020424464786080936	0.01717571145422933	0.025969088151154007	0.02226225332888106	0.02720606407893236	0.02655928363379672	0.01436356443084607	0.02337374643343147	0.021753379425691225	0.029317691642466476	0.04385827715173134	0.020639764278643658	0.031926679447234235	0.036823098412565064	0.026649536697195317	0.025711334488200496	0.039917407728092005
									56.5256	240.205066433879	0.02268953922922958	0.030632048475102338	0.026220026692415573	0.02308466307277103	0.031572008940697095	0.02668345284052808	0.024782912669298916	0.022937703295180526	0.030470948656227584	0.03341016489419709	0.023624486809000072	0.020038392154927084	0.026748717139506915	0.02845680336451157	0.02937945409319399	0.03226291618320189	0.029759574950514452	0.030406348742573145
									56.532	159.204523559152	0.03358924343977343	0.039475578760599664	0.03801493605223956	0.03821983742240273	0.03732460443451991	0.03998098127605346	0.033790850312612246	0.03210658221852336	0.04109922100454554	0.03649196589489448	0.03740682808581846	0.03956090233363916	0.03588786749999054	0.03818839636575589	0.042614061762572146	0.04113285855895001	0.03435784087952861	0.03724424160623827
									56.616	298.119853292528	0.03549101931308195	0.02195140214813554	0.027447506514605133	0.03462962302184675	0.03758441132411793	0.03580530059473116	0.03121779098488049	0.0283545691343514	0.03323196818799425	0.027394248912872267	0.03704372442262855	0.035407702509557944	0.028111601481719387	0.03082768174741399	0.047044252345825974	0.03468013012220449	0.04576055440896022	0.03533788181834243
									57.566	71.012855412576	0.25808844882359194	0.1580640110509945	0.22643381058314585	0.30125857493175723	0.16965601289313326	0.31822629928761526	0.2281988507979275	0.20425396728620981	0.26877194583316993	0.19243356852299695	0.2729782650642473	0.32515480606837915	0.231988986327133	0.29212678756281935	0.32737773027364103	0.2701647881161131	0.25590332371523783	0.25602608779037167
									57.57455	269.212419645493	0.025230417593456404	0.02518385776573181	0.024556705566439217	0.02862718578225716	0.03165224591592815	0.03165955219422593	0.03141913275103681	0.03337726446170716	0.021994068534290468	0.02204632552090326	0.027247665837253198	0.03981639608068492	0.02807261237412711	0.028925914317168597	0.03505060917232023	0.029852505825387735	0.027991476607581268	0.030416213652322884
									57.6416	205.061437446185	0.22054744812402693	0.11865858734328232	0.17249592338329847	0.23909026263034258	0.1779689219591917	0.3052494114755893	0.20972392616877492	0.2096786191468151	0.2512790229263599	0.18163591510538324	0.22233602163741445	0.3262418331734478	0.19397286879244793	0.2832695161780022	0.3911066430798148	0.21747699883592608	0.21699272160770133	0.19734112239224336
									57.64885	228.124047130877	0.359849180526979	0.18919268729036287	0.29733793692000887	0.4439393098091297	0.22945460145581897	0.4570023596156172	0.3525470416382266	0.273884463104047	0.3241699730681916	0.30584687674605526	0.3715492563227746	0.4529573373379767	0.33175871234820886	0.36886280392077	0.5382529348531336	0.3655070193681166	0.36463089910359575	0.37249495993232695
									57.64885	353.055358106452	0.010230797838375152	0.010827534335559897	0.02079526424377612	0.015738564312561227	0.010283064401015944	0.01461135624994102	0.017154233501176838	0.011207994908077425	0.012800129960188351	0.01812219184552969	0.02491714183755572	0.020286416030412813	0.015148016121442624	0.018114530458956026	0.02753304112020884	0.018504675891067992	0.019435764401464987	0.017332924285769997
									57.6512	236.105244753784	1.2261621836502483	1.6566619980592054	1.2842713678476836	1.6920553346114842	1.131568083681424	1.3320235853604576	1.191165958522321	1.5635983405760876	1.3337947650934658	1.0087366371270852	1.2555854276461968	2.320434123653273	1.5352636035277178	1.5135435590581328	2.1240118531111594	2.440710250584299	1.8913724701626278	2.1507045681943056
									57.6512	275.140443681936	2.5300524842430994	1.4010940433808992	2.103324039782101	2.9747763169799177	1.683319133483963	3.0042856794940356	2.5816516935949583	2.0741250657052603	2.3303138591893386	2.245441902485829	2.7254897706278265	3.117464479252069	2.397625017450909	2.680353929827878	3.5954216069379443	2.626162070224399	2.6199043282902674	2.5868828051239876
									57.6512	276.143711934139	0.37088635206249426	0.20316429928747942	0.29286910709167785	0.4381410135391172	0.26166064517580373	0.4234698278321379	0.41585675195042954	0.30848125332657683	0.3345615977415333	0.32867894011393417	0.3847152420652122	0.46467394885167873	0.35401622692600226	0.4134480027177694	0.5540873358639303	0.3637257638346252	0.3917134492722434	0.3613953478414096
									57.6561	123.055448681657	0.3774465642522379	0.23256625942972722	0.3375921507181301	0.41121398284128247	0.2733716735212468	0.42744030479477096	0.3752094373300337	0.30609953434886966	0.3708490596850844	0.3525348978733167	0.38960539530299926	0.44745821317312623	0.35197765484500926	0.41175754948216076	0.4921572862825578	0.3700633984560773	0.38233868396545634	0.36681036307154563
									57.6561	220.146714510703	0.32480363775706994	0.4266029858733964	0.35610428051310145	0.4849390682122726	0.3053964635793353	0.3855119522376049	0.3517336459562677	0.49199594341119884	0.37990136679972225	0.29086697050544424	0.36354970525337527	0.5881464768734671	0.43533674791374205	0.3944752682532796	0.6591307906154295	0.585750422486736	0.5654604002725443	0.5919946320037913
									57.6561	293.176382935546	2.5489307780124957	3.376506266611679	2.647207111623278	3.531794675817432	2.443625909147373	2.9682508196086754	2.6822669576425464	3.2461223053857378	2.835938717953004	2.2442399866844194	2.7325426750444506	4.874653869796069	3.4508048562864837	3.0965519516528857	4.632148825496933	4.306793529888938	4.01482007842362	3.885740722187689
									57.6561	294.17947261635	0.4625701186985262	0.6222310497591201	0.5051436641940148	0.6565679978437576	0.43349752278393267	0.5387397167655675	0.47403175554436955	0.61092562162495	0.5362277905929723	0.401072084465815	0.49956233426402324	0.9268893743023965	0.6517876789773626	0.5901347805696804	0.8608159269570297	0.8317073016194639	0.768099343006789	0.7122256545997038
									57.6923	106.979879954569	0.05409908843264109	0.03203370217689265	0.04148129606965732	0.06906462415662783	0.037489627941440604	0.0708584112586316	0.06105548089903292	0.04236286638328602	0.05411706541328466	0.044301875343425764	0.061011848928299243	0.07216230177465913	0.05243798670980397	0.05740393921837243	0.08707509640542424	0.058576095371013666	0.05400924536580888	0.052726425993053654
									57.6928	122.023776276108	0.05641796705543835	0.04269511317368618	0.051816959044771384	0.05931418664278567	0.036951850638670375	0.08705968190072984	0.0629798191039308	0.06042834798532005	0.06554908891769157	0.0534842773626059	0.07219002995224166	0.08513495997757597	0.06903316305421836	0.07729417279807554	0.09533687231009552	0.06995096008538222	0.0713246159261704	0.045465602022483446
									57.6951	237.10882767878	0.1618581526113058	0.20372162297551413	0.15211869906634007	0.23837151976335133	0.1393030738309308	0.1750943922946736	0.15132401816092536	0.2027493874060786	0.17288750796869543	0.1342053261443082	0.16872515034270347	0.3013863600449487	0.20094237964051934	0.18861252872954276	0.2782341951779028	0.2974640216343588	0.24578828573026373	0.23243661910175456
									57.7285	350.107293176506	0.02575804250841882	0.010676145722530348	0.020819629539628164	0.02833085494367237	0.017033574718063764	0.032993329367458094	0.021107429180221543	0.01940122814408669	0.022054915979017365	0.021992559033255064	0.027888296866990646	0.03358525796290953	0.02332070776884731	0.03231802832159424	0.034011692957324875	0.021321348046324084	0.026770876540383036	0.024398803226356906
									57.7423	229.127294206173	0.03129263111142195	0.018220879245886834	0.026603197679007637	0.04291334508794242	0.024527186499453513	0.03977666832100279	0.035966779417915574	0.026675199958659482	0.033362724905458406	0.030610487853738214	0.033245286532704275	0.04211011897509969	0.03068178395774922	0.0344837255524589	0.04603146313472483	0.03366058447645167	0.029886378060513478	0.03293982054302444
									58.2154	363.094471174836	0.06812696887764334	0.04716067775799101	0.055908122450223724	0.07434439981152081	0.05535904137805561	0.08211376406105107	0.0597321038237738	0.05710331358729356	0.06726793940057212	0.07141801460678833	0.08111305308367976	0.07380432377314866	0.07259675711769349	0.06277190913687819	0.09606387676670902	0.06456201682098668	0.06709969566597632	0.07506577339596922
									58.22885	302.115040944556	0.11121790738038972	0.0780515881396554	0.09081653945426738	0.12750754737139963	0.08092593907346414	0.13084527058553594	0.13224847374363594	0.10581074325824942	0.08955704963885854	0.09821572649500915	0.1223381477606844	0.11755262458695276	0.12148151710356717	0.11493944082771157	0.16602711991593136	0.10897908632904232	0.1097581427777763	0.1232704241884186
									58.7072	180.102451802972	0.09377530132271514	0.047942669626848004	0.06905275856794442	0.10901985783988562	0.055721319314342675	0.1053598009236467	0.07708197042760069	0.07517756426385175	0.08229477587409971	0.07674808732031921	0.07755826079266552	0.12139972573173921	0.0782633687260464	0.08986769514187984	0.12184884879834379	0.08970425388517328	0.08532376863675677	0.08513836994895088
									58.712	178.050413131365	0.08243510142644944	0.03755117754459821	0.06377204016038747	0.10808223878295461	0.059364661922752096	0.10198187696760806	0.08417708577007288	0.060693253275955095	0.07137035486683768	0.09051951402817458	0.023877803167639367	0.10287343668432182	0.07715759361423108	0.08416036751114375	0.1250197974285382	0.07984400411061066	0.07511401073002452	0.07859881451920023
									58.7807	91.0543193468583	0.0951842553042871	0.20826958308961802	0.09839425177845802	0.058496126351137344	0.12933249532165947	0.06021204532372689	0.060404883071947225	0.047488043602145875	0.11014411929341052	0.08043065998631242	0.08060430545980861	0.11149157495214625	0.07973556632598952	0.09085862159584653	0.03803465562467612	0.09490683978043968	0.0733926446453407	0.05449105061058445
									58.8189	247.109008023186	0.2953826744654267	0.1821708944857055	0.26297649535612416	0.30965248631859127	0.21565157290879042	0.32746587084948087	0.30457947573444255	0.23940396084067547	0.2723773197532493	0.2813323419217765	0.3107736795360003	0.3145736643582272	0.2935279681096476	0.29523567197952805	0.42384264609874733	0.2803341902061534	0.2850054760895486	0.29309155559061845
									58.8574	131.070431016246	0.16629947676128795	0.03487750070158309	0.1059922449311036	0.21104559740170048	0.08087014783960488	0.18696692554070155	0.1164113693582501	0.10870925986222492	0.0974887258700757	0.06765286699578542	0.17027066141268032	0.1701007086039106	0.1370981875329261	0.09044421017981712	0.14432610490273584	0.12459813667875122	0.11484991947692957	0.14404116488010202
									59.8101	190.050451016455	0.14217180925692033	0.1671415808516906	0.1110081147335468	0.10257383279100579	0.10963190262224183	0.11007231535548936	0.09937977796264606	0.0935775012176165	0.13944847379572434	0.10177044249304808	0.12523861255317867	0.16551208265657094	0.09961406461180705	0.1436827164260523	0.10252285059467538	0.12989109715441244	0.1111477030677415	0.09295163436158997
									59.8101	213.124153967372	0.7833158928293253	0.49133828510816857	0.6973265817877387	0.844075478752852	0.5730136926795569	0.8753658177760668	0.7431146884274891	0.6227595884125241	0.7375613631844522	0.679517506808858	0.8079922181633382	0.9317567077824035	0.7121287968433208	0.8241123405807875	1.0336069432523274	0.807233730700208	0.756918344929448	0.7605924691810332
									59.8403	286.14109261681	0.028016442592457513	0.015067267683549622	0.02399872235526292	0.03597882281505941	0.018294602551009315	0.03365852113194399	0.0310391494507823	0.025568879487981783	0.028566044031840702	0.02804150846893598	0.03935680058012137	0.04001399758327684	0.029818843290170937	0.03200409133812417	0.045484373410179864	0.028893539845141526	0.029194112726436218	0.03321367402206962
									59.8929	279.118887473657	0.024420734083577516	0.01646655837698436	0.024355161827439784	0.026840825786934808	0.015378698428648786	0.03292356284674115	0.02212073147039908	0.01937392589637199	0.0249180116509522	0.02000392077418371	0.026824783021422355	0.029980855664553878	0.021324911281569842	0.02476854163995908	0.02580871328562959	0.028942208858224718	0.02246657368604079	0.027544783361760136
									59.8955	277.12281762361	0.8589146790633976	0.41963375245546014	0.66662000377973	1.0526089641306355	0.5139797613097342	0.9559769909839791	0.7764986509660988	0.6144302211966713	0.6916236533765047	0.7009659962999462	0.9328858678105506	1.107672633594254	0.7251273881896294	0.7634743673981501	1.0818406605485595	0.8156468927027687	0.795553909277662	0.7799945001614579
									59.9017	219.03309232916	0.36197993021764435	0.18204590187836722	0.3056883312551382	0.44020118002355113	0.23207020621881613	0.4295821907670538	0.36900834705582364	0.28187357735241586	0.3211729064667892	0.32361415463411386	0.4024565341513887	0.35277740624259996	0.3310715821919931	0.34269463510427306	0.5617334546144275	0.3555497369829684	0.3579282452199881	0.3906764354977542
									59.9043	243.081023235486	0.291113159603782	0.2597814534706832	0.25616316742685835	0.5102047841485947	0.19161185927852126	0.3516077565933788	0.28037823060219924	0.23179354565904772	0.2600164270782876	0.39311192935788963	0.3100575313370322	0.3287220450273655	0.25969294241278335	0.28573510176469236	0.3898554248403089	0.2961063879870838	0.2925026225804329	0.4289842907863897
									59.9672	362.139659058889	0.008917036451583727	0.003282519781166656	0.005485285560414082	0.008674779154156594	0.005156669991251599	0.008440159324245985	0.008338039359079136	0.007322198843560615	0.007083748597059405	0.008016624092080685	0.01009690922381058	0.006533036479304693	0.008170234609294606	0.009177104912576882	0.0140772273759631	0.007127215610608828	0.008510436193376866	0.008309536875684883
									59.96835	304.049902765946	0.01351843042557792	0.006172918389419321	0.012238259237646818	0.01964751540554283	0.013376922566437846	0.015953759668555372	0.018610845543303778	0.016840535510963307	0.017255121938621512	0.02603840249489167	0.02342795586899225	0.019067808653158484	0.02104221711323767	0.028610338652914014	0.031551608347285647	0.022856689438011384	0.016324214903207273	0.014668553176311746
									60.9372	259.10871310944	13.352204004886135	7.49088458009398	10.978651625668764	14.668557337469176	8.521060857027635	15.502080020524508	12.661841624903222	10.105036020691484	11.762725931910603	11.074826196730577	13.631792662932748	15.996181056290082	12.243147649773658	13.596268774650438	18.748684693220802	13.306673232610846	13.487675362261063	13.409171359773882
									60.941	374.992855106441	0.010763043337462058	0.013339977028174382	0.013920886460107449	0.010539345487510272	0.007666170018548473	0.006388392910526058	0.008644091608290593	0.008087183442176871	0.008338854128425267	0.009933990504533963	0.010010818268039838	0.00976527362520813	0.008922823351143508	0.016323529038102604	0.007149183505567667	0.011509502839959308	0.01271855086327069	0.007426872294357388
									60.94285	191.05684116094	0.1219931364916458	0.08755943947100138	0.10358930749669872	0.1334539033482171	0.0974685813437993	0.1340616299548951	0.12010632847497331	0.10513869823690136	0.12728912033200562	0.1048906619536763	0.12862004924043452	0.14336284770944085	0.12012323346896374	0.13287737302283312	0.16039084684181254	0.12614981318277582	0.1251362894003112	0.12097360212860729
									60.9448	93.0084615262977	0.09472087874781057	0.08492452013134705	0.08026071427245503	0.08089864603959877	0.08262118231490724	0.118324691945804	0.10194973051560346	0.06783768910453067	0.08414484461653401	0.06996072240344588	0.07713268376334469	0.07811461005538202	0.06404691198580996	0.05474466973101874	0.0815200658736334	0.07148147878127778	0.09845775791009292	0.08733077254122396
									61.0063	359.047611407825	0.0382153481206735	0.017207322798097453	0.027988566205122918	0.04445715509125856	0.019973736543833165	0.05999786420970366	0.03738053568023489	0.029115496986359277	0.0339927223784602	0.03996611852650076	0.059904430658121385	0.05122497459889861	0.03434388271866225	0.036555305403485706	0.06647913867342414	0.042835326300644974	0.037998227206626184	0.04142862814802626
									61.0108	516.225992105714	0.04022419526441834	0.020236799311446847	0.030626428444553436	0.05754906995564395	0.02238300041216455	0.053627622502930544	0.03805185794975195	0.029603183826479154	0.04105391792811202	0.0388149756946927	0.04621973255343975	0.0586734030315265	0.03993398824858348	0.0398367963134141	0.062421552804413596	0.04929051790168704	0.045727516553724784	0.045871738119146625
									61.01415	256.109316791447	3.9126285041476487	2.242881339048386	3.245908069710291	4.234098321619977	2.5853854522702266	4.749600200009966	3.5705345743465657	2.952918128109459	3.44655386316818	3.29318143551427	4.086768036647445	4.473832834386658	3.6051589758158857	3.881555733938308	5.420803046606329	3.8391964437100223	3.7614316984212457	3.8659034898381135
									61.01415	338.112551778888	0.05320771152936858	0.039747359849730275	0.04592758887223774	0.05393934778335291	0.04130159426044552	0.05496041724249692	0.046531765362029874	0.04293986633644591	0.04683403195795037	0.05100406322802677	0.05914972454570738	0.05138173069673062	0.047900416700837695	0.049917758013240596	0.06105896680104743	0.04997589383148384	0.05262942685970585	0.05259428248087405
									61.01415	357.049208218975	0.0318734223686037	0.015202508681425973	0.025115429988721325	0.041483588057916035	0.021069294159448377	0.03600841076356901	0.020361247654134818	0.010587797319910403	0.03639289273426749	0.035262448252505414	0.05372084596374155	0.056791722978047854	0.03603891790270237	0.03971671203851407	0.06837259784899431	0.04522353647430095	0.040546677782014845	0.044302580370817954
									61.0153	174.991832614556	0.21755084107314657	0.2706810513472661	0.2340010760781379	0.2276260454738223	0.20337407953590575	0.18661723092812058	0.21017166575775414	0.16968821101685747	0.2161090785674816	0.22366036448280727	0.19124888089429873	0.23009640272407758	0.24636573418632568	0.2997920674201899	0.22924579429766925	0.20752474254707914	0.22868078142591522	0.2078575596784979
									61.0153	278.091045994931	0.12687695843925703	0.0787679475706038	0.09825672099152895	0.12713348611346564	0.0764944897386185	0.13153367340499383	0.11276515205771338	0.08761845955150685	0.11108349942637916	0.10647523954708207	0.13604807751018197	0.12837726779993852	0.11333978450805753	0.11182847592964379	0.17364895772936642	0.10549509393076048	0.11273743646224005	0.12035813378776936
									61.01865	78.9178980174318	2.1013471712144005	1.0975283248882288	1.6849923712148334	2.39200078629591	1.380962211321368	2.6156812949792188	2.1557414877381595	1.740928672932118	1.662869027443848	2.068709148230835	2.6051956594058643	2.621733002182159	1.9793617185486172	2.2320242285216216	3.1610397780826154	1.9830999346816534	2.1354319277382525	2.1357691066055144
									61.01865	80.9158334144642	2.4908297261178434	1.2999600101490332	1.9811306912799642	2.8064685238507567	1.6624674285297831	3.092131386484941	2.5704210475764144	2.0347303596236705	2.006556923099504	2.470654176352368	3.100365154771263	3.1389334955996118	2.313856830226934	2.6359612617886676	3.7591698676994425	2.366476929050022	2.5274974815398674	2.5256711383649715
									61.01865	144.044700272418	0.4320235142193887	0.31431469951590824	0.35799826070610574	0.43071465308575824	0.3261422791586483	0.4614942197917153	0.4055175430544631	0.3428806926889111	0.3789926234082081	0.34191640569403686	0.40332549373473425	0.4522206222351729	0.38015180006380184	0.40277563090074925	0.5137692100945975	0.3999584236655474	0.3955644327874586	0.4059982951347498
									61.01865	185.129070131929	0.19312564337237326	0.12748794399440214	0.1794510519702468	0.24813474053382006	0.15674245267090636	0.236832411792801	0.23001180625995624	0.16986457285708795	0.18858531668685297	0.21011510615320705	0.22507883432367431	0.22895272195011263	0.22919830755790654	0.2290176440893006	0.33284601114020623	0.17337379344868947	0.19346454314884834	0.19677420184948688
									61.02105	343.24930032307	0.015370302679037327	0.018161546978568074	0.015930786539128352	0.0375868097356945	0.02720202326886333	0.03946145402873108	0.03458629949120522	0.031302414646555234	0.02988563973616759	0.03327726286933694	0.04047021549768224	0.055264353464340076	0.03981777293895448	0.05000057556538234	0.057628746685668815	0.03770191558950275	0.033567817502353985	0.036135558484509694
									61.0244	163.89573274743	0.05331334895228902	0.0317556310564344	0.04347925357576563	0.04937021002939436	0.04116196126611458	0.06675155551608232	0.05286718974383003	0.04377374342727545	0.04358571566558298	0.0465359785995712	0.07213581596686859	0.0501453892199529	0.03995883644305067	0.051717297717593584	0.0762268898074975	0.043448263364491244	0.05068035846982	0.0538959776215661
									61.0268	164.034620000231	0.18299351705888875	0.10460510503702838	0.14479367321194905	0.24430069451218647	0.14225030657133408	0.25048307161021566	0.1901412273341189	0.14364734458228906	0.16916249827168914	0.16363214570382706	0.2148815978655275	0.20756288854641225	0.17477196829139968	0.19895252440626165	0.28969823014616425	0.15913111737644917	0.19839375846965587	0.18511123716546515
									61.05595	182.824396816922	0.013723034989383162	0.005377810471555094	0.010704593210051915	0.017698901590206508	0.00895005718258274	0.022945968500706678	0.014537663690613826	0.016397774510294425	0.013002364767612844	0.015293351609955303	0.029750090121858176	0.020277895486077006	0.01617635539933863	0.017565263498762883	0.033591659154828986	0.017093608639970864	0.016041299717024116	0.01871822311073357
									61.0847	139.050468725661	0.2815508157371826	0.162261514280195	0.2250200541401767	0.3300733374264135	0.20834339902466925	0.3354161868556571	0.2688792969108624	0.23352814318605206	0.294641389622585	0.25614898821656906	0.27729487695432326	0.303319185909005	0.2548430962316102	0.3127063720966365	0.9524461403686251	0.2667487457367991	0.3044242854229935	0.29479411672388844
									61.0876	165.893740411008	0.053488337675425754	0.03129493456058192	0.038407367953051934	0.0520564440379075	0.04111119318111002	0.06117566373265147	0.05001837368138852	0.0416645485427955	0.04399746764639074	0.041513983997712375	0.06199266144506293	0.04934578191940627	0.049297563940513524	0.048502246581478885	0.07055646524798778	0.04784763902936786	0.047442210343581696	0.05028907383860007
									61.0959	308.1872297794	0.01662693196713829	0.015502949918212269	0.013739221536908357	0.010540392750461817	0.013444182906530894	0.019956370546132772	0.016924807061251483	0.015914496867795103	0.015085740210235343	0.017031881018437705	0.02002799776095096	0.013220434987496307	0.0177975445499712	0.01559067588582288	0.021349663462602708	0.017317701724331332	0.014442138627202665	0.01479415027247246
									62.0786	244.097750870712	0.07419996692764533	0.026917495862115243	0.041466042092352544	0.07086141143720733	0.04512926491151609	0.06672107802697734	0.06512272291343935	0.04617475843554898	0.056907690922092226	0.05511757183269547	0.059202415889995835	0.07978391285096766	0.052880792934987965	0.04992018880103038	0.07581475287576395	0.05120447824803123	0.0531461661779763	0.06663793281361365
									62.0824	133.049785022234	0.15016909464892725	0.07826451284588622	0.1515494034446534	0.19743269954248557	0.10068227634310298	0.1557550603799678	0.14433015143027633	0.13029279803519891	0.1250858291344681	0.12409434388023582	0.14050377094733996	0.15616076005775548	0.13012791440985647	0.1368829879102386	0.18580485133897337	0.14496940204072045	0.13623777301959544	0.13490222005514668
									62.0831	249.0440478153	0.17535824846771123	0.10722545354157569	0.159671330620593	0.19404910428773092	0.07398931315199336	0.1825758135510262	0.14065244852620623	0.1295978560237878	0.13180170716322304	0.09858312489975765	0.1362050630897292	0.14432452641546017	0.10802110413517321	0.1229872077366435	0.17763517712976717	0.12601030462655902	0.14485764766988923	0.15970544015396193
									62.10375	73.0285208941191	0.532625880336742	0.45449634080280404	0.5370825489622202	0.606729200086391	0.4132650478470346	0.5534973190355099	0.5603619661838992	0.4587251187548286	0.44803149294635564	0.48527544069690726	0.5681245956466855	0.5729023246788686	0.44660052653873317	0.5523176267084235	0.7366617141525366	0.5278780919507656	0.506290266237503	0.5547198604618624
									62.1251	212.038399370761	0.05663247624551029	0.025511809106557006	0.05101572298881636	0.05215688111300238	0.025227713925709844	0.05781718271201509	0.04765018702795486	0.043737332804595595	0.04227850576260543	0.04768260604700704	0.05769783722000326	0.05055118777519778	0.04390782418040578	0.05229273459317152	0.08897387073366618	0.05666436111944617	0.05020743737327231	0.05930359834613816
									62.1334	294.100295140685	0.049543446789730196	0.023962840780019822	0.03785704537169417	0.059971257928611875	0.028747106406278162	0.05895651962085435	0.04606511836017382	0.04037314702138762	0.03775494906598227	0.04491950941280449	0.0478340332996813	0.058850337142835135	0.047379333685039444	0.05649633638670019	0.07344985408746967	0.052777537758770726	0.034005662420729846	0.04810986632053384
									62.1334	310.210908928553	0.006966817355865132	0.006955065502933789	0.007789350076716583	0.011329574446374788	0.008536037259840654	0.01233004650771832	0.009556349562442874	0.009020114447141963	0.008477607794659732	0.0065178649691601375	0.01284734752483777	0.016054810498030272	0.008725893211634621	0.015833927815782287	0.013117961898537134	0.010045292747254828	0.010578215469743869	0.010207892543598695
									62.13865	330.084343838641	0.003303672086039505	0.001788937764409812	0.004780467191020755	0.0056411450304720495	0.0033864983330800266	0.007561784500656937	0.00387542953289516	0.004038391698826296	0.0036081521139828122	0.004432210659849926	0.0035277412584442153	0.005894695234873642	0.0050438361402539425	0.006829517281762409	0.00967449665086921	0.004320304622133179	0.0057663397303357265	0.004326711608119797
									62.1392	293.096933742352	0.37471214909704353	0.1938768515238252	0.3033354465355361	0.4593985039285531	0.23595090340943942	0.45352940118006724	0.3680590389389022	0.2917279560989292	0.3299390456670509	0.3287454405544528	0.4057002944077516	0.44398328746504956	0.3537989009678069	0.37959716516579883	0.5621620051242501	0.39379029978298075	0.31427461905005055	0.36715326938080056
									62.17605	172.087400128542	0.41830233377592946	0.5004883375564563	0.42962880977620255	0.4226454111508323	0.464875792439008	0.4855782652037415	0.4591444213473439	0.42633851116844496	0.4109371780359055	0.4685727415455055	0.44973869267752126	0.40762152219793885	0.4508758909170051	0.4445166881091361	0.48954137137603587	0.40717928256136793	0.404106168761076	0.4303334341896557
									62.2089	216.077544587595	0.3220514749964643	0.3800976188573334	0.32516322417337273	0.3158406647470074	0.3664029893068729	0.31287000573713614	0.3148817407524101	0.3288352600354456	0.31398202092640815	0.3165339401829091	0.3437088052055024	0.2871662452132715	0.3326161270934024	0.3277019863990304	0.391342061098907	0.2932219033735061	0.30829394982610364	0.33030965756852987
									62.71565	268.130577605905	0.018096818294741447	0.026599115644798547	0.01576631378842349	0.021941725456041256	0.029729211902972848	0.016295916438334442	0.04338619243823176	0.03533949001098133	0.021443258560765177	0.03690872417716064	0.027753672162176956	0.029173987083896402	0.01635434641231969	0.044145610669227904	0.031354812857131126	0.018226849142451564	0.022264274260762364	0.01894220621107369
									63.20665	114.055130662723	0.10470236527140747	0.054361963590097	0.11037177937782243	0.12062825151752053	0.10194571221415209	0.13541264870286712	0.11912394505408919	0.10606484366346108	0.10566212743111492	0.12116635994635412	0.10242232581850405	0.1041731790770793	0.10018270359049694	0.09330120545096149	0.1597947346452557	0.10352333706405822	0.1325693189831032	0.11983028513653186
									63.2301	384.112609485844	0.019146484556301344	0.011912144225642012	0.015544809354053415	0.02646213447179037	0.01395568822364942	0.02517384401923744	0.019278223822478388	0.01809763594150858	0.018958089795165278	0.015662546869043538	0.023920894399243005	0.017999081476359653	0.019888201325224283	0.022660760148982866	0.033961396804851086	0.023014778203775746	0.02429066227858412	0.019260696790544332
									63.2449	349.139323665575	0.11403929450953484	0.05947473499390805	0.09362075321879343	0.15272335464127026	0.07727078641090228	0.1520387570258077	0.12313996639956645	0.09026179059829924	0.08994185403885555	0.10002701032336489	0.12820709128926053	0.13903800583501472	0.11518953782488604	0.12203472249249013	0.19571871247855535	0.11900260001925896	0.1204753600985334	0.12617349607840336
									63.26175	348.135622123047	0.606111549676487	0.3481009118748792	0.5058938439785076	0.7601873909412873	0.3836956879724289	0.7619717327759322	0.6121005891460736	0.4851017812242086	0.5529765695976937	0.5278892480759158	0.6966808781517174	0.7016305944720431	0.6064288729895431	0.6763932295339093	0.9704316375890756	0.6516783893289866	0.664525774390354	0.6373398024508348
									63.2657	263.034499577646	0.2243599949621311	0.11218369072877121	0.17230465906651976	0.27967564713432275	0.13349962442598878	0.28272047962102964	0.23962291811058276	0.16670126213173925	0.19581832601387333	0.17968453075300828	0.2355052576104189	0.2740307615937592	0.21182305003499408	0.2242977699478464	0.3677894374543052	0.22794464656801622	0.22793344406272137	0.21988278363409874
									63.2688	370.117981179499	0.015377009378665974	0.009665542546376494	0.013683734991559783	0.01826435125911984	0.008383899767481075	0.017185352514625267	0.0158834619100398	0.010331619731670507	0.011640207099232452	0.010884570133907005	0.017746736630626196	0.012826166944944782	0.013594441873647405	0.01615657118952087	0.023484556319242792	0.017069265896346185	0.01683859426332951	0.013926547186797271
									63.2688	430.139036175087	0.010975634041686748	0.008120621636334287	0.011544482422868997	0.016889275783488266	0.008476333627628358	0.014230002903245836	0.01253651083278274	0.009861517803109907	0.014367915280327664	0.011334844471291194	0.015915911864407196	0.013136551924012339	0.013024684042809887	0.01524305827632126	0.023398879147932188	0.013962260944328267	0.013788316239264265	0.014513125971552547
									63.32305	76.9690732028887	0.05722761260670046	0.06975084537378382	0.06602493194053637	0.05932357077254008	0.07205234339344362	0.05686369470104091	0.09066240663281076	0.05990066660084274	0.06237099696624795	0.07330350332588782	0.06623105819258267	0.05809937480504783	0.09235970936107885	0.05997817209265289	0.08303432373142047	0.051110218078598994	0.05425071036199969	0.07466675411663551
									63.3265	149.023705308066	0.027729204920162235	0.036681715230577484	0.03148860628377454	0.042777322298792685	0.028805194043510878	0.038851933153277125	0.031112120779140873	0.025288077624303486	0.029889903452256117	0.04392829674421213	0.032563559686043145	0.036456555181304855	0.033118154392581305	0.03232504941046862	0.056661131516018357	0.033559884393399964	0.03473225266757533	0.04607204597709947
									63.32825	252.970086102966	0.005707363146154571	0.008014046973001152	0.0083507017742373	0.006432746887392477	0.005817276633264939	0.006263774391824384	0.007762518325442322	0.005277739588577932	0.0070415956510895186	0.007118155862410715	0.006249808677046487	0.009346208645033152	0.008761505068922868	0.010155505711116604	0.009021083819284629	0.007426754655852214	0.008877199738375682	0.007792633136016737
									64.3151	236.992370568523	0.022327099421879316	0.036455537116067964	0.031160322088218534	0.019344260487312175	0.029307186145854966	0.016102213525125385	0.04571559950186751	0.01985775250096616	0.027828318508324918	0.023023669485112273	0.019209691879638408	0.022112212383670664	0.026989007642545488	0.04233215447608757	0.028494470616326945	0.02881555197485787	0.028126560032717376	0.03475707934790852
									64.3316	332.884396327624	0.004892469724495629	0.005879004606608571	0.003959187903834573	0.0051720140306079805	0.004683706074698207	0.0033066007242468377	0.004432780901655434	0.0037288934106099194	0.0030652784227798856	0.005545325401102059	0.0051327366942787766	0.0030551962689269597	0.004612777721843488	0.0038978801648136352	0.004054445069413755	0.005624855605747178	0.004453892628821045	0.003264281508427181
									64.3379	276.943180441005	0.055722485476325676	0.041317140162462566	0.02322807617814947	0.03003882364231191	0.03744136972568717	0.02752013895640392	0.033348470481518115	0.03920793267064859	0.03709953299660414	0.05048695368974288	0.06242486564314572	0.029557927438764352	0.036088813515747366	0.03747506051461008	0.039183202903424925	0.05029041851934524	0.034287362818857886	0.04336857072303673
									64.3379	414.887903938949	0.0055389893548520655	0.0074690320149460076	0.005461366701222177	0.005212272035521295	0.004708457852405846	0.0024599411444941243	0.0047606137334725105	0.005482699487928799	0.006286851351934017	0.005149816997193758	0.005492735561788531	0.003914522422212795	0.005014783143541994	0.005835606825822468	0.006918228973063628	0.005800091883840108	0.004318825946079701	0.003709227112115256
									64.3452	325.100403892319	0.012600793988386566	0.007667485902761129	0.00960899118893888	0.015269103684925458	0.00904159150320811	0.01336256033967822	0.012756240220056902	0.009035126491796747	0.008774701089922864	0.012098341671017702	0.01315903533435929	0.009931716244152117	0.012768039610473333	0.010141143148567466	0.016712636249789265	0.013359071151074674	0.010604792029669359	0.01132102872754022
									64.3566	234.921577689136	0.011644239260970095	0.013924060184977882	0.011683037775849678	0.011404196852019878	0.013838515078323897	0.009302006801391214	0.010554047951995164	0.010946804613278186	0.012415019083165923	0.01331216709402578	0.01188615960034408	0.009607624690436568	0.009214650441354586	0.009050026047833287	0.015479816785144691	0.008399812400494694	0.009948852997467854	0.010307262461413958
									64.3566	280.049637660657	0.013346928449778394	0.009082947723649837	0.01607116312381325	0.0219558788623387	0.008851605955024643	0.01372739219109177	0.018826920483514968	0.010018671086951036	0.01567187651878226	0.015812186506595074	0.020323607190370657	0.012196128296339247	0.008755149526935993	0.015504404437826852	0.026291606716787628	0.011357958961282806	0.017363098165906372	0.01572371016636596
									64.3585	270.926359560714	0.04154974250563188	0.044392094140979284	0.04252830160484842	0.040202667432886405	0.03358690502333361	0.03941223789076538	0.036554920273161255	0.030645152688077947	0.02549243010987235	0.032861967896810715	0.033805329637735505	0.03886081722463842	0.03834002271734256	0.043096825074742266	0.04168916741801059	0.036893135812922306	0.040109945518905704	0.034432625393986574
									64.3585	310.902575162583	0.007166414852623523	0.012232831474105699	0.007450307458773621	0.007031962453289971	0.013675957867816025	0.00982468501542666	0.007952389601053716	0.008015297581853691	0.009526294405175651	0.008258734887187919	0.008407009639504097	0.0065457710561841135	0.008221709417370724	0.00746903965968342	0.008482695875394842	0.009604207919285452	0.008280438771474743	0.005867283686084122
									64.3791	300.0521826858	0.020412830753804755	0.018419796062873944	0.02054129019985081	0.023013960475089305	0.017959543765469318	0.02581100550438235	0.023484467759074704	0.019874467388221743	0.02378071082058485	0.01860096467521338	0.026764241336323498	0.020456026223998055	0.023373130909694447	0.020565335079308	0.030677658850855136	0.020884036285161275	0.023688508193792618	0.020039606222020907
									64.3806	194.93943840667	0.02824932556057134	0.037727261521278886	0.03317897210000262	0.03129827601115165	0.0309237737591556	0.037102465195873804	0.02402666849178097	0.03080257044085849	0.03219175609049063	0.0342499731153923	0.02752477180643422	0.02712412759448771	0.03097371490033191	0.027362377296731393	0.03405642402880245	0.03655970280230392	0.022814804795704476	0.028798450665646326
									64.3825	172.957336317137	0.729281527238886	0.6904828915584273	0.6744222879794143	0.722429562401009	0.7152631210475469	0.7818898191171267	0.7303859095591548	0.6515619786078681	0.6807818806709452	0.7117772887459046	0.8009376842702225	0.7702678860033406	0.6893691234961243	0.7064079828316564	0.9155387521195606	0.743002603522142	0.7060393497375052	0.6964351393647041
									64.3825	232.924537927216	0.16360293363103065	0.188121797712794	0.14091847418180192	0.14279365046743256	0.1682933953489086	0.14950297879376936	0.1492338362536881	0.13989670229619358	0.15877291622764161	0.13879667512900895	0.1664010067836939	0.1448870135367217	0.14057030748473018	0.14666253653087827	0.1707665827503652	0.16325763963222506	0.13700664801595983	0.1392487064741533
									64.3825	242.093607922801	4.509840120179822	2.483616168560551	3.6445045141649763	5.722712077559654	2.979547794411328	5.482759269650955	4.698118017949672	3.6319655669755995	3.996367754333103	4.094679528672135	4.870999506731182	5.328629404033208	4.361087682353123	4.773675621771079	6.712143677864808	4.524064076300085	4.521477786381289	4.603405287198674
									64.3825	254.961223076974	0.12720337538991783	0.12420247570241204	0.12012692775860973	0.12425968230637756	0.12490006735474435	0.14115001469577854	0.12543570881995222	0.12306988804604231	0.13868537856357688	0.13192382646982645	0.14862854868863112	0.1374177654127753	0.11963311525759593	0.1267530815775728	0.16408356120502973	0.13669862926132723	0.13063389796142896	0.12649521818536263
									64.3825	314.928244858345	0.04616640809130891	0.06701689801777583	0.049775818867244054	0.04689811191482117	0.052491752206481786	0.04875176398518562	0.05238687884613188	0.044604733978980494	0.05386934376515998	0.05224049033948483	0.05946510171822464	0.047573015557940086	0.048039722847582636	0.05236305201738988	0.06391737437560428	0.04460005433186225	0.04481938900449888	0.047180030506016116
									64.3855	233.924167154524	0.014616025459929226	0.02594097125559278	0.014894302630869495	0.015932660097998465	0.021780779857247308	0.018181616804027946	0.016766710947434437	0.01895667244428443	0.016475614521959867	0.015983546555925272	0.01717726028492286	0.015441259094062994	0.016570672931820348	0.016106272128662752	0.021222071944732336	0.014929673647772663	0.016444921176224973	0.014652104654909702
									64.3889	148.039694155635	0.6050188709428157	0.9786008693319748	0.6653576589456045	0.47924214206291516	0.6421060777416088	0.49884943129806014	0.5323061986520866	0.5240343687404118	0.5609558965423718	0.5735882119078617	0.6060631542217577	0.6442332594397512	0.4828519934555627	0.5332484160290062	0.5409005395292562	0.6119360496749452	0.5790851718681139	0.5205738032250754
									64.3889	173.071397759106	0.3711678749304646	0.5184305592913133	0.3238236401312561	0.2746196259233714	0.33652332290842807	0.30037294028049194	0.2844406243785192	0.25532578930873484	0.3607138341226236	0.350755918732037	0.3657024670674286	0.4061549384504336	0.2936083591506173	0.36205043565992784	0.36001453320943544	0.34886668714428926	0.363066867102327	0.28738884618350197
									64.3889	336.91034750114	0.023119969344177232	0.027437078669139726	0.024982124456634343	0.01473639001158298	0.026322410503159192	0.01832287976107668	0.02608140737547461	0.019886871229962872	0.019191619035598864	0.026649081305460048	0.023395120940775043	0.016558615182397506	0.02559922031416731	0.019642782420868202	0.025353214338420353	0.021320048103091075	0.020882736740599265	0.01960506793319625
									64.3901	94.028871356987	0.06104692103658447	0.04891955933637741	0.06706018988956038	0.08428913885096173	0.05746988256659079	0.08697913218126846	0.07250054475103967	0.06653557461515296	0.06884981395229993	0.06936848672775364	0.0874415257058312	0.08247771945744466	0.0682520518836566	0.07140285991802896	0.10717534593817989	0.06686434450970133	0.08060660130566585	0.0757949460565286
									64.4175	265.07901346559	0.022445075959289514	0.0154399929545532	0.018686355395432713	0.029609485615281404	0.01771595784483713	0.02869603010761289	0.028289884635283917	0.020500204151279643	0.020537985168710658	0.022552078107468006	0.02542070154573007	0.026001790831633197	0.024767505317551813	0.02196956553934821	0.036765948063931665	0.022217592164913723	0.02505894512004217	0.020194679847095318
									64.4427	264.075698631384	0.21140879813839455	0.15261354502733623	0.2004173578560821	0.2761302887872419	0.18247639026156434	0.2794310786240073	0.2367820702176463	0.17590724051541634	0.19290000995544437	0.21821997676222105	0.26760413765544466	0.2404274644020122	0.23387554905935268	0.23179365747517064	0.3239378306846193	0.21992610575076263	0.23952561338284437	0.2264465993712734
									64.4435	94.979664751591	1.5873240610093444	1.278547373558668	1.3971254894367324	1.2695281306308066	1.3088227154576835	1.600533586699734	1.2281175913042852	1.0558588615374531	1.2294840672926655	1.281649232161059	1.7784199779218826	1.2429039736904464	1.3523375988010653	1.2002685993198001	1.8240779273801804	1.066322258287395	1.1917530596829595	1.376305868043523
									64.4435	292.89183977762	0.013761451721117606	0.01863092786936235	0.012963730072528937	0.011802723466256075	0.014914596253478051	0.009913599414239428	0.01037522341852649	0.012267727563365947	0.012365425225197273	0.012983004591106883	0.012775801027402648	0.012787536470991148	0.01052484558096889	0.0109204966618093	0.012810077149307464	0.013477078373732361	0.00997061285803112	0.009210054566305612
									64.44455	208.097600748296	0.04995915481991371	0.02239812130338268	0.03481769765326834	0.06857579902364522	0.03656323893628029	0.11642492024264554	0.04115491199748859	0.038548600846752455	0.034838683890603565	0.0415029696082979	0.045223115650217645	0.04675952920347481	0.04178365716862438	0.04153723250216657	0.06380557371928575	0.048142024267796485	0.06742569415948033	0.04034302193540365
									64.4479	84.008134259448	0.13278562090283505	0.12066848529468241	0.20314895719048018	0.16103931669423455	0.15795582345850906	0.13777558340873708	0.11699695848160817	0.11532277407357398	0.1300300062016532	0.12945760390636205	0.1839050832311945	0.1704051463386248	0.15072081555782452	0.1548940184533991	0.19078205914322993	0.1278398351817004	0.1396858067954005	0.13144570227989477
									64.4494	173.956829378935	0.04030207880909828	0.03134692070693939	0.03350992546413731	0.04137926523566001	0.03663991920205014	0.04852440306982736	0.03648504629645521	0.03074157113050752	0.03622256685933744	0.03442914917077395	0.03940457542654741	0.046109112527453526	0.0377509605881125	0.024437399982817798	0.04948473083821254	0.033751526646710175	0.03615226555855145	0.03866582109780813
									65.5021	202.995056839045	0.9554253286312062	0.5950975245049861	0.8222453659891295	1.1042976154355377	0.6859635791207183	1.1069576845239595	0.9217386954571073	0.7821745703487801	0.8681518061442781	0.8558250386423161	1.0540153861663508	1.177133245111875	0.8976433665621223	1.0051491329988897	1.3512671475020719	0.9640216521549271	0.9642397438503326	0.9365183046788879
									65.5073	313.239037549234	0.10661872576310805	0.08581558716551223	0.09145106620163536	0.13943981155701338	0.07698941545301351	0.14117296995744077	0.11388262134822616	0.08349762608928203	0.11067521218647369	0.09701061278706524	0.11648799311960151	0.14552157801621585	0.11233823910413016	0.14593256475403313	0.17219081251302412	0.11583480187029685	0.10974851859492027	0.11280001024168962
									65.51445	360.193577430537	0.07510972545414178	0.04097292198179388	0.06006651456627899	0.10762011474747138	0.05374511428119894	0.09355844801480578	0.092446916469973	0.06980209373613658	0.06933511491265738	0.06587489525521212	0.09580861499319153	0.09774968388670141	0.07892492591812089	0.09210491643498396	0.11893770625844123	0.0827946965562769	0.07840671603556867	0.07414698487620217
									65.53775	204.990841704112	0.07912271169029071	0.043871044822267155	0.06877802573967043	0.09079732905044317	0.05078560447406789	0.0953291387269901	0.0806320194707278	0.06241922446454001	0.06983266296303557	0.0641727498426028	0.09306770196990723	0.0954473876825373	0.07295309750666248	0.07365466294708654	0.12706853988139077	0.0815377713730398	0.07413707986974773	0.07602634804108424
									65.5397	361.196603709684	0.014388725296344688	0.005239316778267668	0.00983133816592348	0.017891620872229497	0.009029401542829755	0.015347534551629018	0.015064382734469021	0.009993298691109964	0.013490603832314695	0.011977459921943732	0.016682028796007015	0.01636489351835332	0.013450108564837816	0.018407772956470267	0.019692618041856243	0.014275622229030392	0.011681137525821839	0.012999601343516189
									65.563	176.055786017795	0.19162283676368744	0.17993515350634004	0.15014878899263615	0.13936278931024698	0.15737869573587426	0.15455016934921342	0.1416194427252061	0.11196149769782465	0.17207357926331743	0.14738219231841954	0.1907522542842075	0.1956205161026009	0.14635405946992525	0.1847807685795183	0.1576145607314938	0.16433798598546814	0.14379490544464466	0.11768725344524456
									65.563	211.072104153744	0.03212163654773913	0.026151865643731002	0.0239466446082702	0.03708586741518882	0.025652945786980314	0.039708868474621135	0.03447550655438644	0.02500294335010341	0.02795208511887351	0.033862260757475574	0.035458421470857746	0.04902880710639653	0.03302158629834176	0.03576788067402491	0.0438923909399524	0.0383200667222905	0.028373546565333908	0.029168064272116292
									65.563	314.242318667456	0.01354715447786926	0.01089451694410915	0.01246669131669904	0.023688307120687917	0.011053152520752233	0.020982236410141804	0.015263012495166577	0.01222032739332542	0.017152252284014808	0.013915908110493081	0.01597082304672806	0.02654995665185936	0.019051401901275748	0.025245470660592653	0.02957953206653711	0.020567042251492782	0.018738874080654663	0.015829919746893184
									65.563	420.214844742863	0.005956838268665458	0.0031149085087872203	0.0040302759942613805	0.009908970908081167	0.004997935018865123	0.005687388956802261	0.0063090298478488595	0.007281931175751482	0.005979648313157552	0.005040728355526039	0.006038928053604328	0.007907954046676555	0.005355310877066128	0.007854767939028574	0.008942080818685005	0.005317412862942763	0.005157829137309403	0.004656438200169579
									65.5648	137.034842850237	0.45581874657457394	0.26807146000640814	0.3729453779741642	0.5041445016249383	0.29690728753718015	0.5712277624703482	0.4432761035642123	0.351017471068859	0.38036371284657083	0.3465023518718269	0.46337039448722467	0.5354143835302264	0.37373537655958083	0.42807219243333855	0.5652171796745236	0.4479913304712045	0.4373998601219965	0.42099787581227105
									65.5671	396.170099761774	0.015236805725560814	0.009975550539809317	0.016723678579587693	0.029339569771274956	0.014026182221070715	0.0281647627827487	0.024296413095134292	0.01914104251142876	0.0176685232327936	0.014817683412992739	0.01982289199630612	0.026447107577222205	0.021992940848299107	0.019897093886009774	0.026207631785004668	0.019556528177594047	0.01973854911614764	0.017740449511613333
									66.582	72.0081599896801	0.015472034576370464	0.016422833937130385	0.019926967229778568	0.020143891644389896	0.02259385415057779	0.021718801195646342	0.020713304668472297	0.021407959097276587	0.015246061299473935	0.017984236094336484	0.022109335817475113	0.028055188938789128	0.024146725582583874	0.017124720412905216	0.03018222936137015	0.020509426726635752	0.01992975089115725	0.018979180840718715
									66.6274	132.06573773536	0.026177692145793453	0.012646330025137032	0.02351296974146633	0.0259858092939021	0.013084281528186957	0.029267658379354775	0.021707965913095196	0.015503344123010479	0.01749702803024511	0.015255040270946655	0.022251354420083407	0.028745767436606427	0.020166043788521784	0.02580073103028711	0.030954223842471162	0.023598563962404197	0.025475946864726675	0.02132832412551845
									66.6346	222.069733716904	0.09804232069001724	0.050232208177214445	0.0804439729767595	0.11896052880803051	0.06597266526321947	0.10493943792687109	0.102634975899229	0.0811372730088475	0.09115612996453162	0.08165469255754462	0.11624484586525893	0.11810439498796524	0.09499388364926893	0.09683539793513267	0.1425872146361396	0.0959406004734311	0.09708494972459515	0.08404228543702637
									66.6377	326.208819789263	0.033880985330353164	0.015282438068888207	0.027477729851444557	0.0325205139933677	0.016507673166575653	0.03471635364760126	0.02379737116488103	0.02244353574832298	0.02197368000672604	0.018441720311899758	0.025431374414224866	0.03272050178614927	0.018571225130010426	0.02997789061427308	0.039305017926841664	0.02526721232884324	0.022858872888099315	0.025454317178489512
									66.64	197.021958743073	0.1696341933229932	0.10740864333388178	0.16536862259179402	0.22574303239818097	0.13648658811006978	0.2328992774338049	0.21401870662402472	0.14252764006364335	0.16174301411365746	0.15587331042036015	0.20033992011868634	0.22785964583624638	0.17919487439372833	0.20361734033492287	0.2641300477581667	0.19601040994840496	0.20151834134256627	0.1850314296173246
									66.6423	209.154383056815	0.030578145950123824	0.02332682822235007	0.021052067899222756	0.07454505558202906	0.027294514223032806	0.10218471688526036	0.014447372631543968	0.02653918996924229	0.07974927514217245	0.08470407136087767	0.055321146515680014	0.03481815563059492	0.04184778793286377	0.05814782984568385	0.06363777759556538	0.019010647531920274	0.022499697564727802	0.020569820177234868
									66.68355	281.11222576046	0.11817259319264829	0.0933828592995577	0.11398613873095949	0.12973405546198177	0.10742640269585553	0.12382378783815867	0.12295495381073915	0.10890234957748235	0.11547639866935057	0.12628958574071947	0.13295515489755405	0.12259736218158819	0.12201107099209794	0.11246885856746457	0.1618840786738979	0.12207460652024726	0.11225154887476271	0.11103938796514073
									66.68505	235.085427919384	0.013334568615497549	0.008821212296701979	0.010447047053267376	0.015303143902286152	0.008690499214028416	0.014156563683709537	0.014694821372685456	0.009764601345766582	0.013750224201835148	0.010019490969879082	0.02361464813649198	0.012763180896768547	0.024475580436462373	0.016093088453765756	0.033018397103866476	0.01586211624665534	0.010302529650870645	0.014108148876215088
									66.6855	213.076515397307	0.029150655715728047	0.018812508207100582	0.032641243599797524	0.03888057549450364	0.02159237512284945	0.038839819403440265	0.038691819257438885	0.032831345378721365	0.03222025380880642	0.032818570664721484	0.04601787705770144	0.03938732345161684	0.03494663198382986	0.03558005483603502	0.05577893909332863	0.03488415575144221	0.031120733492876203	0.03989119579533642
									66.6877	537.344795440065	0.011112543263513299	0.0054733046498769665	0.007328411526402553	0.012878586314466606	0.0052045955554914265	0.010106377036653267	0.008572365820953134	0.00658799566387357	0.008632974230729581	0.009361150335989412	0.010777129795917762	0.011357247602450202	0.009795965823121477	0.010993704119071116	0.017357495628585528	0.010513229135011345	0.0071889624161190465	0.00982195509963347
									67.7065	194.012422697283	0.040137736503819896	0.019798767286830818	0.0402297985949494	0.0440186840905649	0.030472667499264274	0.05257497813668679	0.045438626692511974	0.027098411141025906	0.04066635685224186	0.03319751941559838	0.03944015120214479	0.055082150029602095	0.035687481225695275	0.04231623780590224	0.06481039571447998	0.05289681022282218	0.05025119324654059	0.03255637837103261
									67.7065	218.085479972151	0.15463964415556278	0.012399056434179248	0.09941841433717788	0.19619310506252727	0.07654613133473513	0.19647006714158763	0.152773639752656	0.11095995010110862	0.13219787938131888	0.12431690931037398	0.16455264133884315	0.1908673885028399	0.12575162521331107	0.14803672556990108	0.264474711881295	0.1498653860909097	0.11949063430420041	0.15670072719141565
									67.7132	376.294323339588	0.030280414493886	0.028498571447298112	0.027976790669875948	0.04354309852851157	0.025182564079007416	0.03581673845405323	0.030492190897810887	0.02404397548777639	0.027058817147035587	0.025573584681202036	0.03222826020536972	0.03835921872703376	0.03151881181182228	0.03727100963724483	0.0412858213954236	0.03958551569622035	0.03447671753965827	0.028088114332909295
									67.7161	363.115428166122	0.00903866327031585	0.008756402682267718	0.008463330828672788	0.009931809261002188	0.010878942675783048	0.007545814810915793	0.008781255876779675	0.009421059588397182	0.004085616260181728	0.008788528557920129	0.010633407004687392	0.008818248699406308	0.008113077534633929	0.008713954889127913	0.009516802515575755	0.008456845273565793	0.008122226837673541	0.008284666966621588
									67.7185	435.312457475073	0.0030248597816907637	0.004777625222750894	0.002921535198122664	0.0057381415747209535	0.004391942313790818	0.0040531253893495624	0.004917776086141554	0.002095329528878158	0.003318127604169016	0.0028831774815967093	0.004673740796080118	0.0020980926790649143	0.0034662315318369223	0.0031756059737136594	0.005099473083848199	0.004185182443087651	0.0028728693724977567	0.004182707067780779
									67.7233	399.225397866195	0.002501594210855415	0.0020781562109253833	0.0029307543188192993	0.004355861689231736	0.0027536102209787605	0.0024318985419367212	0.0028831980293067424	0.0014530509676696918	0.0025132676581805175	0.004080624027692113	0.003179093097632305	0.0023183263955100773	0.0033548148586349485	0.0032285793359053765	0.007893045464877351	0.0036340953975095742	0.0025484239487801926	0.00320424194625406
									67.7493	457.294539938748	0.009772559543808113	0.008424032265575844	0.0097025352493063	0.013739540084067194	0.009322889986995946	0.009940954441746298	0.008809418775815122	0.009898417154312346	0.006512351200117728	0.008976916774380823	0.010551865061025435	0.01441916841238934	0.008393031056833117	0.011879793453223103	0.014316829702361674	0.011358194824485598	0.007751103837702273	0.010191952757988138
									67.7579	169.097592045238	5.3219615070624	3.223968904963868	4.805980926434483	5.983149208337326	3.789879425765974	5.88484745848751	4.750931889302045	3.747600934048244	4.8805719592420855	4.979170713387611	5.8442167889585175	6.828250973259342	4.5966298532296435	5.927266701084319	6.464462564353481	5.924057904318406	4.937837418846426	5.020664379307811
									67.7579	170.100969008852	0.43737470881773327	0.28111503075505245	0.39378098003241285	0.5066596312261284	0.30596796612611876	0.4945704754768901	0.4085599269731993	0.30897654520855494	0.41666668052498335	0.42034028811993707	0.47406782441847	0.5604182216861047	0.3879022419754607	0.4996841353179447	0.5315207559122545	0.48770970355057847	0.41530409873823426	0.4242253469028331
									67.76045	232.084202205438	0.019366852593808874	0.010880364464932284	0.01537867577581006	0.023281171673476604	0.0136064653168743	0.02074865313931946	0.015357797802560223	0.01605977801625924	0.016200516327304116	0.015522128112045275	0.0176886719299917	0.015776773969254643	0.014148984342382296	0.01772758928424422	0.024955909285309226	0.019157177133904277	0.015980476309517103	0.01746608779608537
									67.7636	126.038020306159	0.4445779207015646	0.12436959297616296	0.3102280429434233	0.4781737555653806	0.24478483512088384	0.5401649319092343	0.4032572487337835	0.3297647763144128	0.40492591514765697	0.28595733986716826	0.4283036415141513	0.5404901322377776	0.3793022634226242	0.5159651628022016	0.605382327609664	0.42586505829863897	0.4216872140695393	0.4082079854015617
									67.7636	209.012174548932	0.240116052308143	0.11772031262198321	0.18895600326864387	0.2655646030596272	0.13888107967784483	0.2984180175148206	0.22256514512986392	0.1724970952283699	0.20865635391957094	0.18281318931777693	0.25572760864754607	0.2771583933485225	0.21091663631227456	0.23546624397237395	0.3316059937689804	0.2250457082691762	0.21617691463281893	0.20540628199575284
									67.7636	283.025083440796	0.0403090692624937	0.026088417600371738	0.03064876537800386	0.03521852495328289	0.01705678379379262	0.03421266214009726	0.03327638188920604	0.02070410330255805	0.033525465241401965	0.021144725087194147	0.02813089153635252	0.05012234838709791	0.030841105539824082	0.050726670291300346	0.04529628298122482	0.030913312985029175	0.033007023980852694	0.03220505733390522
									67.78065	344.078831704601	0.0023908186598538754	0.0014073521356093935	0.003029848142291287	0.003571131461054476	0.001955047526013482	0.005193898736247561	0.003634593029644852	0.0028222781120867315	0.003006597444512745	0.0030150889442597394	0.001175093644877056	0.0034515078791323753	0.004553870616846917	0.005597119137874817	0.0035497380414434977	0.0034788146431937927	0.003996624338843097	0.004071289779519268
									67.78335	199.10841837142	6.116637365791817	3.7766936245208234	5.191336180045402	6.633779891911332	4.40582505389929	6.895693517986097	5.918754825899953	4.987294566704774	5.4051594941602055	5.394506311423767	6.466203987534155	7.061195045419003	5.778247919251554	6.145431263775841	8.281612634751493	6.1186587118364315	5.889758625733388	5.779918595364875
									67.8047	231.08069023554	0.30211300799205965	0.17652392690239285	0.2414547339724049	0.35218960400484484	0.2010426428959928	0.34584530451122647	0.2943196494093722	0.25647712863320077	0.2583030297793414	0.25552147131208897	0.3311545006370601	0.33771907562793996	0.26608014205601843	0.31357576383324487	0.4334038411793124	0.2945671965377501	0.2770272888148804	0.2851618331366042
									67.8047	804.463410303002	5.357877333012481e-05	4.961208924851476e-05	4.8958917187281556e-05	0.004218545586748253	0.0009709492966684727	0.0027218618782368317	0.0072612177211705915	0.002790864504108985	0.00409688172990888	0.016179660097427984	0.02271578476636521	0.020268191524144608	0.08963319504300217	0.09571625864197371	0.15061460239762017	0.02633537064955689	0.019732394957061028	0.02395644531865395
									67.8103	286.119890902136	0.3351142311800541	0.18142595817550047	0.2584410556944567	0.37688656250743585	0.21292273068685644	0.3739644421455615	0.3322851626914637	0.26304696408792183	0.282424310445858	0.27417076177455624	0.3496365977237313	0.37171630307106684	0.2959748282726639	0.33009060079860025	0.4712876034968494	0.31743115241426006	0.3072112622674641	0.2944508947342068
									67.8121	273.061103851369	0.09886929811285063	0.04457218588685271	0.05871979739767523	0.09631773975501144	0.04607222835419158	0.10314574159436131	0.08216853208515475	0.07029678201025798	0.09507495330537671	0.010398787220679086	0.08077525825840903	0.12246051190538124	0.06793617721101504	0.1300980936694302	0.12630285943235625	0.09201617153606244	0.07425360870772844	0.08747434048487751
									67.8121	330.156224508502	0.024271014097455097	0.011217419048770128	0.011248819867027889	0.036098923401274484	0.010442168757195553	0.038056837018085085	0.014418794481022701	0.011322195898731825	0.02533202764549423	0.023737920412794065	0.02755392662994026	0.03349419080890731	0.011520032543887213	0.025440790197185214	0.02724128903822878	0.012542655553592177	0.01439296887352665	0.012971024354791616
									68.32855	308.102185177053	0.012291876723737966	0.004168916018320905	0.010927859190059657	0.016346378342197522	0.007995194962678214	0.012442547371474771	0.009889997078151889	0.008193383591858712	0.009267965656196206	0.0076533064286038125	0.008054426309510615	0.00788769565712875	0.010052931762187283	0.012832370943833098	0.013469148776027708	0.009321176847800858	0.01025144612665337	0.013816751011440923
									68.8713	238.083214774041	0.03374342755917068	0.017352432636670592	0.024940457828097777	0.03603380849601126	0.01869355562381383	0.03099628494301438	0.03320522581334095	0.023479622216684776	0.024169025979786915	0.0233194904860427	0.032462757284225534	0.035888851983936876	0.024455022842193575	0.033183613164676634	0.03830436980294823	0.03194668334506881	0.028843639662845564	0.026198765214237262
									68.8713	322.09687387814	0.02748591558557732	0.011480956197634964	0.020036130531401204	0.029088844507808527	0.01723041633213285	0.03294162822430339	0.026171894488548134	0.0205869363187629	0.02157368402880897	0.023425645317080017	0.02753847519968574	0.030909482018509564	0.022196145280028483	0.027204836231530687	0.0376308140814527	0.02434410680208882	0.026226808365043593	0.026753077744210863
									68.88335	349.115868721272	0.007266896124676151	0.004231079758735186	0.006601778572078257	0.007841833564039663	0.004919163058699127	0.009090116008164603	0.006393446333314138	0.005371124100173833	0.005914721138332108	0.008079299842677528	0.007526621681880365	0.009040373917965984	0.004722712848687243	0.007732722081542346	0.010454004073961961	0.005167864696092875	0.006582520457680701	0.0047999675384912295
									68.88335	368.123232546833	0.03259522733732722	0.020684938077865467	0.025584925807359514	0.034322126470817345	0.02375605722281594	0.03601199281904311	0.03207701217029307	0.02598443600434343	0.028091572241811552	0.027124288849918993	0.03146514780671027	0.034284176690304355	0.027592074961607545	0.02940643450021209	0.042571592876341637	0.03191097188269936	0.02809094105023127	0.030452255269367543
									68.9066	346.140983200907	0.024853995130482448	0.015393738477291146	0.01871289387550533	0.02746189635262882	0.018115225401686516	0.031892803170776154	0.025802473937902273	0.019319632249573036	0.02371526624081302	0.017172498407512303	0.024816118550225266	0.02508213833768378	0.01932125704636732	0.03016470272747815	0.03411957359915481	0.02395508276062598	0.019109660597133205	0.02105390177850941
									68.9257	241.119436792377	0.04727290340292482	0.02697459978447991	0.03932002005451642	0.05399522638071629	0.026393141057000507	0.047804841282107866	0.03287496380207792	0.03424927413259306	0.034447265665956246	0.04144567485355408	0.0470574150167685	0.0451783353849161	0.037922764312272816	0.03847481639325944	0.05399534345789853	0.037661434496957524	0.03404597436240959	0.03800220491973313
									68.9284	306.073633418448	0.17638722126211256	0.07531831938406797	0.12726385387402633	0.2089603938161739	0.10188021352050101	0.20090091794971218	0.1600965776623241	0.13066383760689523	0.14273718183054016	0.14003116882309077	0.17341032889588348	0.17515329624351142	0.144218964138514	0.1746308796515171	0.24106407647482272	0.14829189185486555	0.14134951700121556	0.15261506888469112
									68.93345	168.102414623114	1.0826613157944864	0.7772863729765126	0.6486506988323671	1.5195316690149763	0.6954771483527714	1.8398299963240459	0.6503387748888395	0.5510018016471767	1.2659953259961625	1.137138290446106	1.1188828682295069	1.3767379475575217	0.48347054217728835	1.2251902032357163	1.1042224650852632	0.5952184015882317	0.5662172887984108	0.6416332031305512
									69.45025	406.116931269417	0.012111381679286787	0.0004648638871248055	0.007369218895887341	0.013897768142980042	0.0032415722929917327	0.013346007790165324	0.004961933537028087	0.0070377169263445795	0.005652877045405112	0.001967229519007671	0.010530688734491934	0.010136302734618338	0.006329085600999656	0.007650109656515964	0.004514776474331555	0.0054228136529055546	0.006671764385282019	0.005433430312927515
									69.97125	121.028583383585	0.21588508391730596	0.2148412082589672	0.3913354273132783	0.22702707919930387	0.19616787783770367	0.2165748478060687	0.24064354507815744	0.21302258064814056	0.1959926217710809	0.19783126812438032	0.24124962650200774	0.20493707118492183	0.2138108124589933	0.21137607511369844	0.2658083314896439	0.2213737775616301	0.18864845468025188	0.2156712632978996
									69.97595	312.226644793726	0.031610043638600926	0.02524764633216064	0.021382995321298687	0.03591804850724752	0.024804608835126394	0.037524326859857265	0.03565766642546144	0.025083010429230248	0.029340348975562664	0.028721966832377415	0.03404227881171383	0.0425736739707883	0.030723103058582862	0.035618759377713645	0.05197002139402737	0.03327903555056058	0.034707338724344165	0.030568064687363047
									69.9884	250.105949470474	0.03505827527861517	0.032673348762872576	0.021669995259681617	0.04113141399391309	0.024950373258340198	0.05021268590132658	0.018279347283015005	0.01498547383071754	0.04583237944701046	0.03735457677054034	0.03434648206745352	0.037226920715360656	0.013232411725081512	0.042360611938414235	0.027937448122037353	0.021455590624289877	0.01812706762059835	0.016268986922875987
									70.0026	291.098968314921	0.03626774695541575	0.01772023274307017	0.031605646233949986	0.048803798651853886	0.02320475080854117	0.051649269500322274	0.03924189280959393	0.03214429167168018	0.0314532558758022	0.03841893216831262	0.03755363286666013	0.04540355017833782	0.036476349406138364	0.039440600972730604	0.07171671497674664	0.04080982511152034	0.04054632942632282	0.041087536494646096
									70.0478	227.128753011373	0.011995164215713101	0.007170106720479502	0.010399514277015439	0.015884369722898996	0.007181077507113463	0.013713870525523576	0.0117836724701122	0.01000721423396434	0.012211278688908572	0.011614367585657643	0.011286809716963818	0.017019328303181203	0.012434447149881324	0.011840137817372014	0.018894877569193762	0.010950205885405778	0.01258425350236343	0.011495695518343677
									71.1077	230.012757048643	0.031654551387204466	0.01590821540029853	0.025184962900176886	0.04026840069641848	0.023831033118722304	0.03814915340629668	0.03257983820803235	0.02902921326027188	0.026361494006354583	0.031061064107640878	0.048388039736237766	0.04050051012935423	0.031608955290503865	0.0364669629801056	0.047159040800387145	0.03825897843018677	0.035576011651960567	0.035438423927354946
									71.1087	180.058972819028	0.05902459736779868	0.0314513838509762	0.04269733694419998	0.05997336992120583	0.03865536239215127	0.06447285914916778	0.04980688026537721	0.044779654633504334	0.05126077856872195	0.04659338264830368	0.05725303347007711	0.061815142942252405	0.05057348243326346	0.058933103357342004	0.07391692333071538	0.05117490962024221	0.051302322059245904	0.05334344381904051
									71.1095	161.044821048398	2.2307107394518093	1.8076000372811356	1.8264548953252817	2.4988095069564946	2.1030787004217273	2.543881877268848	2.2222244007119847	2.3973061791672023	2.049053914818985	2.6811541278285267	2.413158162078918	2.7700098409471146	2.1238628015074488	2.481203148481232	3.0466882776025153	3.0277628370704406	2.2837231596512138	2.2105793502020674
									71.1095	325.119592854005	0.15155717094754959	0.07802427313774399	0.11236581580184356	0.15716550630683404	0.087166649711983	0.15846008257353486	0.13612911040291573	0.09883049009303854	0.12009426232373996	0.11434816825008012	0.1457417874063592	0.16716858279907598	0.12128987267050739	0.13026382203454212	0.18843747814256706	0.13361397992565488	0.1298312541363744	0.12657640296496694
									71.123	131.034138696087	0.2047730955243718	0.1557765266516731	0.21258188678173998	0.24707225302308	0.1815356579754091	0.275265108416372	0.25237314838210984	0.21247858852665585	0.22738508235218918	0.24017336488357496	0.261428877892934	0.2907111788045344	0.2398489489686211	0.26741407705683373	0.3522506947697766	0.24547769496356103	0.28217844182221524	0.22748971692708997
									71.1357	71.0128642495342	0.7490742285221811	0.47702839292363375	0.6326598234929848	0.8398320099074221	0.5452998027050173	0.9015325818508133	0.726334563292892	0.6300965437520575	0.6957917217612064	0.6571124293860051	0.812063617604519	0.9304840874936153	0.7368780332906154	0.8322069783613472	1.0742921234118148	0.7964955899787355	0.7898520986238557	0.7273680575593575
									71.1357	119.03407509304	1.6262824654093222	1.1910687403578613	1.43700786473266	1.7917622784168885	1.3331792860125766	1.8173347609595354	1.6296774846371682	1.4058130576594665	1.559741938917956	1.4918477735929379	1.7282956553676494	1.9837641697634827	1.5787131095244802	1.7723773057548926	2.3161236390767534	1.698730745590601	1.663482318370016	1.5816889942732204
[truncated: 4,778 more rows]

## Sheet: POS
											Normalized data (peak area of each metabolites / peak area of internal standard)
[truncated: 6,293 more rows]
